# Supplementary material for: Cytotoxic lymphocytes-related gene ITK from a systematic CRISPR screen could predict prognosis of ovarian cancer patients with distant metastasis
Source: J Transl Med. 2021 Oct 26;19:447. doi: 10.1186/s12967-021-03119-3 (PMC8549276; doi:10.1186/s12967-021-03119-3)
Supplement: Supplementary file 1 — Additional file 1: Table S1. Basical characteristics. [file 12967_2021_3119_MOESM1_ESM.xlsx]

## Sheet: Sheet1
		Regional	Unregional	p-value
Age				0.386
	≥ 60 y	13	129
	< 60 y	10	155
Race				0.003
	White	14	241
	Asian	4	9
	Black	5	23
	NA	0	11
Clinical stage				2.2e-16
	I~II	23	0
	III~IV	0	284
Grade				0.0007
	1~2	9	29
	3~4	13	249
	X	1	6
Tumor status				0.065
	Tumor free	8	54
	With tumor	11	199
	NA	4	31
Vital status				0.004
	Alive	16	107
	Dead	7	177
