# Supplementary material for: Cytotoxic lymphocytes-related gene ITK from a systematic CRISPR screen could predict prognosis of ovarian cancer patients with distant metastasis
Source: J Transl Med. 2021 Oct 26;19:447. doi: 10.1186/s12967-021-03119-3 (PMC8549276; doi:10.1186/s12967-021-03119-3)
Supplement: Supplementary file 3 — Additional file 3: Table S2. All genes ttest result between Regional and Unregional groups. [file 12967_2021_3119_MOESM3_ESM.xlsx]

## Sheet: Significant Key Genes from TCGA
SigGene	pvalue	log2FC	adj.pval	KeyGene
YWHAE	0.00965867	412.493	0.0431797	YWHAE
XRCC2	6.61785e-09	949.626	1.90561e-07	XRCC2
XPO1	7.50656e-05	635.328	0.00076339	XPO1
XPA	0.009766	819.882	0.043574	XPA
WISP3	0.0089873	2084.25	0.040675	WISP3
WHSC1L1	0.00316961	779.941	0.0177163	WHSC1L1
WDR48	0.00364846	600.771	0.019799	WDR48
UBE2V2	6.22935e-06	655.718	8.61769e-05	UBE2V2
TSC1	0.00301726	-436.36	0.0170085	TSC1
TRRAP	9.22705e-09	2789.78	2.58787e-07	TRRAP
TRAF7	5.97946e-06	1268.1	8.33952e-05	TRAF7
TPR	4.30667e-05	866.716	0.000471159	TPR
TPM4	0.0114292	532.407	0.0494873	TPM4
TOP3B	0.0034286	676.061	0.0188403	TOP3B
TNFSF10	3.61011e-06	236.445	5.39464e-05	TNFSF10
TNFRSF25	2.31279e-10	4511.53	9.91985e-09	TNFRSF25
TNFRSF18	0.000332694	631.596	0.00271985	TNFRSF18
TNFAIP3	0.00188566	1160.44	0.0116061	TNFAIP3
TGFBR2	1.42222e-14	696.657	2.51365e-12	TGFBR2
TET2	6.81687e-07	1549.61	1.22274e-05	TET2
TET1	0.000629927	1065.37	0.00460255	TET1
TCF7L2	0.00125891	1783.46	0.00827511	TCF7L2
TCF3	0.000322388	689.96	0.00264914	TCF3
TCEB2	7.49187e-10	885.428	2.81832e-08	TCEB2
TCEB1	0.000588949	811.555	0.0043548	TCEB1
TCEA1	9.7886e-15	6838.61	1.84115e-12	TCEA1
TBX3	9.91846e-06	-706.376	0.000130268	TBX3
STRN	3.00461e-06	570.716	4.5902e-05	STRN
STAT5B	0.00202859	-2957.75	0.0122866	STAT5B
SS18	4.84002e-05	824.919	0.000521714	SS18
SPOP	0.000153292	1564	0.00140429	SPOP
SOCS1	0.000586167	-744.165	0.00434091	SOCS1
SND1	0.000399491	760.347	0.00317456	SND1
SMARCE1	0.00073213	426.726	0.00522273	SMARCE1
SMARCD1	0.000150126	1048.27	0.00138084	SMARCD1
SMARCA1	0.00133327	926.579	0.00866668	SMARCA1
SMAD3	2.09227e-16	1248.23	6.40235e-14	SMAD3
SMAD2	0.000716848	-33606.9	0.00513157	SMAD2
SLC34A2	1.3432e-09	3964.27	4.7074e-08	SLC34A2
SETBP1	0.000110111	-1542.42	0.00105886	SETBP1
SDHD	5.34467e-11	880.784	2.80247e-09	SDHD
SDHC	0.00229344	863.861	0.0135778	SDHC
SDHAF2	0.00119624	588.06	0.00793185	SDHAF2
RSPO3	2.3652e-09	2626.24	7.69703e-08	RSPO3
RRM2	1.16757e-09	615.166	4.1776e-08	RRM2
RPS6KA3	2.84832e-13	2767.17	3.62709e-11	RPS6KA3
RPA2	0.000680568	837.154	0.00491649	RPA2
ROS1	4.37666e-05	737.23	0.000478051	ROS1
RNF111	0.000427866	648.915	0.0033571	RNF111
RNF43	3.00406e-05	608.942	0.000342063	RNF43
RIT1	0.00011283	1269.8	0.00108095	RIT1
RHOB	2.90837e-11	803.616	1.67137e-09	RHOB
RFC3	1.01215e-06	1111.63	1.72495e-05	RFC3
RFC2	0.00999603	-681.155	0.0443782	RFC2
REL	0.00197862	1271.97	0.012048	REL
RBM15	0.00435271	364.525	0.0228818	RBM15
RAD54L	5.88279e-06	1260.69	8.22708e-05	RAD54L
RAD54B	0.00340985	407.165	0.0187624	RAD54B
RAD1	4.63992e-08	418.343	1.09217e-06	RAD1
PTPRB	2.07034e-05	609.253	0.000248078	PTPRB
PTPN13	6.00891e-16	534.526	1.62098e-13	PTPN13
PTMA	0.00776389	879.998	0.0362091	PTMA
PRRX1	0.000175866	214.374	0.0015821	PRRX1
PRKAR1A	0.000428614	832.558	0.00335912	PRKAR1A
PREX2	0.00013447	1155.57	0.00125944	PREX2
POU5F1	1.17286e-10	1419.9	5.59209e-09	POU5F1
POLI	8.1216e-06	644.341	0.000109186	POLI
PMS1	0.000354529	922.664	0.00287609	PMS1
PLRG1	0.00160109	749.222	0.0100816	PLRG1
PLCB4	3.2451e-08	1107.58	8.00613e-07	PLCB4
PIK3R1	0.00903563	394.672	0.0408576	PIK3R1
PIK3C2B	3.05373e-06	823.119	4.65831e-05	PIK3C2B
PICALM	0.00931328	550.103	0.0419558	PICALM
PDCD1LG2	2.12771e-06	1196.43	3.37101e-05	PDCD1LG2
PCNA	4.86142e-11	1257.03	2.5821e-09	PCNA
PARP3	0.0100723	584.238	0.0446297	PARP3
P2RY8	0.0053573	-1523.08	0.0269866	P2RY8
OLIG2	3.36475e-07	1591.57	6.44711e-06	OLIG2
NUP214	0.00837365	-4948.02	0.0385012	NUP214
NTRK1	2.14983e-08	741.455	5.46846e-07	NTRK1
NONO	0.000498964	818.472	0.00381565	NONO
NIN	0.0065414	796.718	0.0316003	NIN
NFKBIE	7.04406e-09	812.947	2.01138e-07	NFKBIE
NFKBIA	0.00155778	697.839	0.0098451	NFKBIA
NFE2L2	0.00236259	503.102	0.0139069	NFE2L2
NFATC2IP	0.00572694	810.912	0.0284571	NFATC2IP
NEIL1	0.000205333	1245.68	0.00180909	NEIL1
NCOR1	1.90043e-10	1023.68	8.32533e-09	NCOR1
NBN	3.00485e-05	547.221	0.000342063	NBN
NAB2	2.80072e-11	672.62	1.62664e-09	NAB2
MYOD1	1.96016e-05	711.947	0.000237794	MYOD1
MYH9	0.00496702	620.813	0.025414	MYH9
MSH6	0.00081568	1128.81	0.00571729	MSH6
MPG	0.00686555	555.179	0.0327953	MPG
MNAT1	3.69489e-05	573.139	0.000412372	MNAT1
MLLT4	1.28431e-12	824.384	1.19159e-10	MLLT4
MLLT3	0.00217021	939.7	0.0129795	MLLT3
MGMT	0.00913666	366.665	0.0412326	MGMT
MEN1	1.48412e-14	875.427	2.5786e-12	MEN1
MECOM	0.00762892	451.085	0.0356869	MECOM
MDM4	0.000159591	637.49	0.00145549	MDM4
MCL1	0.000240509	625.852	0.00207268	MCL1
MAP2K4	1.30111e-08	609.352	3.50069e-07	MAP2K4
MAP2K2	0.000145865	452.692	0.00134864	MAP2K2
MAP2K1	0.00603988	-1352.88	0.0296101	MAP2K1
MALAT1	0.00310981	452.439	0.0174248	MALAT1
MAD2L2	0.00553172	853.794	0.0276681	MAD2L2
LPP	3.83101e-11	4623.12	2.11707e-09	LPP
LIG3	1.75269e-05	585.842	0.000216765	LIG3
LEF1	0.00400842	523.321	0.0213623	LEF1
LCK	0.000585736	639.033	0.00434	LCK
LATS2	9.59763e-08	746.171	2.09553e-06	LATS2
LAG3	0.00535031	604.062	0.0269646	LAG3
KTN1	0.00287553	556.065	0.0163626	KTN1
KLF6	0.00316498	445.448	0.0176953	KLF6
KEAP1	1.17568e-12	834.226	1.12635e-10	KEAP1
KDM5A	0.00077506	415.08	0.00547292	KDM5A
JUN	0.000385185	552.173	0.00308118	JUN
ITK	6.1099e-05	-628.185	0.000639434	ITK
IRF6	3.70538e-15	622.796	7.99659e-13	IRF6
IL21R	0.00124462	404.928	0.00818908	IL21R
IFIT2	3.95444e-06	514.494	5.85372e-05	IFIT2
IDH1	6.13465e-05	828.061	0.000641043	IDH1
HUWE1	0.00280823	124.697	0.0160603	HUWE1
HRAS	5.51437e-08	745.6	1.27172e-06	HRAS
HOXC13	0.00183814	656.467	0.0113476	HOXC13
HOXA11	0.00867076	671.845	0.0396273	HOXA11
HOOK3	9.26513e-10	724.202	3.40419e-08	HOOK3
HNRNPA2B1	0.00563021	1394.44	0.0280847	HNRNPA2B1
HMGA2	0.00246937	359.488	0.0144442	HMGA2
HMGA1	3.2361e-09	824.972	1.00678e-07	HMGA1
HIST1H4I	6.03166e-06	337.237	8.39519e-05	HIST1H4I
HIP1	0.00588768	-812.864	0.0290516	HIP1
HERC2	7.31801e-08	569.727	1.63792e-06	HERC2
GZMA	0.00240861	182.833	0.0141292	GZMA
GTF2H5	0.000485412	2020.78	0.00372871	GTF2H5
GTF2H3	0.00151734	1140.41	0.00964009	GTF2H3
GRIN2A	0.000131004	-683.433	0.00123147	GRIN2A
GPS2	0.000861996	1010.01	0.00599983	GPS2
GPR124	0.0104892	752.711	0.0461083	GPR124
GLI1	0.00016641	1373.21	0.00150932	GLI1
GEN1	0.00102866	450.823	0.00699259	GEN1
GATA6	0.00937909	-1174.28	0.0421874	GATA6
GABRA6	0.00667015	840.97	0.0320561	GABRA6
FOXO4	1.72868e-08	917.338	4.47493e-07	FOXO4
FOXA1	4.40657e-08	909.84	1.04443e-06	FOXA1
FNBP1	0.00432322	-976.612	0.0227852	FNBP1
FLCN	0.00024732	614.153	0.00212246	FLCN
FHIT	9.18163e-05	719.483	0.000905952	FHIT
FGFR1OP	0.00105393	806.481	0.00713832	FGFR1OP
FGF23	1.24025e-09	3113.73	4.4145e-08	FGF23
FGF14	0.00352287	-805.75	0.0192705	FGF14
FAT1	9.85807e-05	871.519	0.00096316	FAT1
FANCG	3.14171e-08	369.308	7.76041e-07	FANCG
FANCB	4.33996e-13	7296.01	5.11367e-11	FANCB
EZH2	0.00638816	-5337.34	0.0310135	EZH2
ERCC5	0.00193181	924.872	0.0118439	ERCC5
ERCC2	3.79582e-05	664.885	0.000421674	ERCC2
EPS15	7.60101e-05	786.925	0.000771847	EPS15
EPHB1	0.00768109	1827.22	0.0358637	EPHB1
EPHA5	0.000156022	718.517	0.00142611	EPHA5
EME2	0.000466332	590.063	0.00359832	EME2
ELN	0.00863062	-991.348	0.0394966	ELN
ELF3	0.000417468	607.193	0.00328558	ELF3
DOT1L	0.00234301	2215.77	0.0138195	DOT1L
DNTT	0.00163072	-4402.7	0.0102461	DNTT
DEK	2.73941e-05	969.972	0.000316235	DEK
DDX10	3.27388e-10	881.529	1.35598e-08	DDX10
DDX5	0.00142298	607.72	0.00915119	DDX5
DCTN1	9.88135e-05	776.797	0.000964541	DCTN1
DCLRE1A	0.00453865	521.097	0.0236953	DCLRE1A
DACH1	1.8137e-08	637.298	4.6891e-07	DACH1
CUL1	4.91664e-05	1024.28	0.000529139	CUL1
CTNND1	0.000461087	-3279.56	0.00356725	CTNND1
CTNNA1	0.00143598	1282.07	0.00922145	CTNNA1
CSF3R	4.30864e-11	2967.94	2.32462e-09	CSF3R
CSDE1	0.00516988	85.7988	0.026217	CSDE1
CRTC3	0.00816874	595.584	0.0377282	CRTC3
CRKL	0.00310104	544.482	0.0173851	CRKL
CREB3L1	6.95774e-07	778.998	1.24366e-05	CREB3L1
CREB1	0.000936144	1599.17	0.00643191	CREB1
COX6C	5.70633e-06	777.412	8.00214e-05	COX6C
CLTC	0.00902045	1122.14	0.040798	CLTC
CHAF1A	0.000756048	972.106	0.00535979	CHAF1A
CDX2	0.00196189	572.389	0.0119853	CDX2
CDKN2C	3.16977e-06	1320.41	4.81382e-05	CDKN2C
CDKN2A	0.00113983	1281.82	0.00761693	CDKN2A
CDH11	0.00254714	975.346	0.014823	CDH11
CDC73	0.000310104	578.649	0.00256361	CDC73
CD244	0.00698466	-693.089	0.0332713	CD244
CD27	6.70546e-10	1020.64	2.57444e-08	CD27
CCNE1	0.00657347	818.139	0.031703	CCNE1
CCND1	0.0106232	219.155	0.0466034	CCND1
CCNB1IP1	9.37672e-16	559.755	2.46463e-13	CCNB1IP1
CBL	0.000533288	573.497	0.00402401	CBL
CARS	0.00657336	744.348	0.031703	CARS
CAMTA1	6.04104e-11	894.764	3.15148e-09	CAMTA1
BTLA	0.00462912	591.526	0.0240634	BTLA
BRD4	0.0104802	530.916	0.0460789	BRD4
BIRC3	0.00214268	908.803	0.0128561	BIRC3
BCOR	3.86227e-09	875.373	1.1731e-07	BCOR
BCL7A	0.0101803	1024.87	0.0449919	BCL7A
BCL2L1	3.96453e-10	520	1.61271e-08	BCL2L1
BCL2	0.00703427	-1287.13	0.0334531	BCL2
BAP1	0.00325835	924.27	0.0181037	BAP1
AXL	2.61993e-19	1154.97	1.9894e-16	AXL
AXIN2	0.000373173	-20761.1	0.00300149	AXIN2
AXIN1	2.6375e-06	5141.84	4.07183e-05	AXIN1
ASCC3	0.00170403	276.036	0.0106253	ASCC3
ARID2	7.30495e-05	443.358	0.000748456	ARID2
ARID1B	0.00806324	-1298.77	0.0373422	ARID1B
APITD1	0.00463082	560.335	0.0240662	APITD1
ALK	0.0001301	498.895	0.00122353	ALK
AHR	0.000407118	116.143	0.00322392	AHR
ACVR1B	0.00307009	524.39	0.0172541	ACVR1B
ACVR1	0.000264759	250.682	0.00224394	ACVR1
ACSL6	1.13176e-05	684.476	0.000146486	ACSL6
ATP5S	7.26765e-28	781.831	1.49001e-23
ELK3	1.50643e-23	710.008	1.54424e-19
TMEM50B	1.07931e-22	611.233	7.37598e-19
ACOT1	1.42545e-21	715.478	4.87077e-18
DAP3	1.38337e-21	612.102	4.87077e-18
RGPD5	1.36672e-21	959.117	4.87077e-18
OR5C1	2.29772e-21	884.113	6.7297e-18
ZNF784	1.01376e-20	638.205	2.59801e-17
C9orf71	1.46739e-20	1198.57	3.00845e-17
NBPF10	1.36801e-20	658.701	3.00845e-17
LRRK2	1.85248e-20	909.104	3.45269e-17
SRRM5	3.02908e-20	1237.9	5.17519e-17
KTI12	3.65049e-20	674.135	5.75711e-17
ZNF140	4.00223e-20	709.891	5.86097e-17
C10orf116	4.97686e-20	823.84	6.80237e-17
SNORD90	5.96265e-20	607.538	7.64039e-17
KRT2	7.05649e-20	669.308	8.51012e-17
ABHD6	8.20274e-20	744.371	9.34293e-17
OR10A6	1.09365e-19	574.338	1.1801e-16
ARHGEF33	1.28956e-19	826.735	1.22909e-16
TMEM100	1.3018e-19	607.239	1.22909e-16
TRMT6	1.3189e-19	869.917	1.22909e-16
SFI1	1.75956e-19	623.478	1.56846e-16
EIF2C4	1.92115e-19	972.868	1.64115e-16
C13orf33	2.2203e-19	797.879	1.75079e-16
PRSS45	2.13646e-19	1224.86	1.75079e-16
ZGLP1	4.01912e-19	723.852	2.94286e-16
GLP2R	5.07527e-19	668.626	3.58804e-16
ARFGAP3	7.36829e-19	854.974	5.03549e-16
UNC5CL	7.72396e-19	655.305	5.10828e-16
VWA5B1	9.70586e-19	793.263	6.21842e-16
SNORD38A	1.32076e-18	502.521	8.20554e-16
ALDH1A1	1.36937e-18	1187.21	8.2573e-16
PRR24	1.58202e-18	780.385	9.267e-16
BAI1	1.78588e-18	837.975	1.01706e-15
POLR2F	2.03304e-18	670.229	1.12653e-15
HEPHL1	2.67028e-18	867.082	1.44069e-15
MYOZ1	4.041e-18	603.622	2.12432e-15
KRTAP15.1	4.31157e-18	637.908	2.20989e-15
CARD8	6.52972e-18	640.57	3.26518e-15
RSF1	7.25732e-18	786.706	3.54261e-15
GPR20	7.63545e-18	847.317	3.64051e-15
CHRNG	9.06133e-18	961.246	4.13582e-15
HRCT1	9.07775e-18	816.201	4.13582e-15
TRUB2	1.05274e-17	1121.45	4.69202e-15
KMO	1.50648e-17	710.81	6.57148e-15
ATRNL1	1.83666e-17	805.989	7.53105e-15
LOC643923	1.79521e-17	681.143	7.53105e-15
SPRED3	1.80452e-17	1007.02	7.53105e-15
ENO1	2.12098e-17	634.81	8.52633e-15
LOC401093	2.22937e-17	702.73	8.78971e-15
FLJ45244	2.48274e-17	744.23	9.60399e-15
LMOD2	3.46529e-17	1223.94	1.31565e-14
CEP120	4.0012e-17	1171.17	1.4915e-14
ACOX3	4.18018e-17	650.979	1.53039e-14
LOC100130872	6.47889e-17	1040.36	2.33036e-14
SOCS6	6.80909e-17	866.24	2.4069e-14
PCIF1	7.29872e-17	911.992	2.53624e-14
C4orf41	7.98181e-17	586.835	2.72739e-14
TAS2R8	9.95605e-17	738.374	3.34621e-14
GFRA3	1.05018e-16	772.241	3.47271e-14
TSPO	1.08985e-16	919.626	3.54669e-14
DCAF15	1.23424e-16	613.302	3.83722e-14
KCNJ4	1.21391e-16	749.66	3.83722e-14
RIMS1	1.23528e-16	1184.5	3.83722e-14
DNAJA3	2.15101e-16	837.321	6.48529e-14
SIK2	3.00362e-16	729.364	8.92467e-14
LOC147727	3.26029e-16	487.665	9.54893e-14
RAP2B	3.3795e-16	577.184	9.73283e-14
RBBP7	3.41803e-16	966.163	9.73283e-14
ABCC13	3.5543e-16	662.144	9.98221e-14
GRIA3	3.63824e-16	1051.2	1.00799e-13
SNORA10	5.4618e-16	882.268	1.49304e-13
TNFRSF11B	6.2406e-16	793.92	1.66162e-13
NOP2	1.04599e-15	565.13	2.71455e-13
CELA2B	1.14535e-15	890.727	2.93525e-13
ZFYVE19	1.16455e-15	635.407	2.94759e-13
PIP4K2A	1.32225e-15	791.911	3.30594e-13
LOC100271836	1.34141e-15	989.299	3.31345e-13
THYN1	1.37846e-15	858.557	3.36442e-13
TSR2	1.4183e-15	603.031	3.42093e-13
FLJ43950	1.48287e-15	3473.44	3.50798e-13
RRP8	1.48861e-15	710.003	3.50798e-13
C22orf23	1.76072e-15	656.465	4.05599e-13
SLCO2A1	1.75442e-15	817.214	4.05599e-13
KLRC2	1.80328e-15	3785.47	4.06274e-13
PEPD	1.79148e-15	835.866	4.06274e-13
C11orf41	2.14194e-15	519.395	4.77328e-13
GCET2	3.42847e-15	5817.51	7.55811e-13
PON2	3.47184e-15	730.846	7.57231e-13
MINK1	3.90101e-15	5805.71	8.33109e-13
DEFB106A	3.97849e-15	620.857	8.40898e-13
YPEL3	4.22061e-15	630.318	8.82969e-13
MSX2	4.3692e-15	900.725	9.04821e-13
STON2	5.51779e-15	945.906	1.13126e-12
SLC25A21	6.10147e-15	610.111	1.23854e-12
APOC3	6.81526e-15	3797.63	1.35657e-12
PPP1R2P9	6.75455e-15	641.709	1.35657e-12
MRPL4	6.96266e-15	818.684	1.37258e-12
TAF2	7.83151e-15	685.107	1.52916e-12
ZNF483	8.22652e-15	12983.4	1.59113e-12
SREBF2	8.34896e-15	508.428	1.59972e-12
GIT2	8.79926e-15	827.794	1.67039e-12
TMEM43	9.93067e-15	10331.3	1.8509e-12
KRT27	1.07432e-14	556.572	1.9843e-12
HSDL2	1.17405e-14	777.138	2.14257e-12
PCDP1	1.18091e-14	644.963	2.14257e-12
LTC4S	1.20367e-14	837.692	2.14588e-12
MYOCD	1.20122e-14	9208.69	2.14588e-12
C16orf58	1.45915e-14	811.611	2.55688e-12
NEUROD2	1.56072e-14	916.819	2.68889e-12
EFNB2	1.71925e-14	7312.24	2.93734e-12
NXF3	1.84653e-14	3604.39	3.12872e-12
AOX1	2.28019e-14	659.534	3.83185e-12
SV2A	2.56128e-14	10091.7	4.26922e-12
MKI67	2.86683e-14	861.147	4.73998e-12
MYH10	3.04955e-14	432.984	5.00175e-12
RPL3L	3.08574e-14	3114.93	5.02095e-12
NEURL1B	3.64753e-14	7112.32	5.88831e-12
USP37	4.05006e-14	884.404	6.43677e-12
ZNF275	4.03101e-14	5123.03	6.43677e-12
GPR85	4.50601e-14	1275.47	7.10633e-12
CD2BP2	5.07012e-14	3860.28	7.93494e-12
KIAA1324L	5.66171e-14	996.513	8.72754e-12
NCRNA00162	5.65627e-14	13751.7	8.72754e-12
AKAP7	6.57135e-14	790.493	1.00542e-11
SRCRB4D	6.75868e-14	826.826	1.02642e-11
HIST2H4A	7.27783e-14	964.968	1.09713e-11
ICA1	7.98716e-14	1062.55	1.19527e-11
DOLK	8.82896e-14	1029.07	1.31168e-11
CCDC36	9.47308e-14	7692.53	1.39725e-11
CSRNP3	1.0605e-13	788.261	1.55303e-11
ENTHD1	1.12125e-13	1005.3	1.63035e-11
ZEB2	1.19101e-13	5467.6	1.71959e-11
FOXJ1	1.23165e-13	793.504	1.76583e-11
PRODH	1.25489e-13	609.257	1.78664e-11
SCRT2	1.32824e-13	4642.5	1.87804e-11
SCARA5	1.36365e-13	846.269	1.9149e-11
DNAJC3	1.59783e-13	1290.71	2.22848e-11
MEGF9	1.67247e-13	675.847	2.31683e-11
MOS	1.75443e-13	8055.47	2.41405e-11
OR8B12	1.84641e-13	1318.01	2.52368e-11
ACTR6	2.00877e-13	501.219	2.7274e-11
ALDH1L1	2.04278e-13	672.815	2.75533e-11
C20orf186	2.07251e-13	476.741	2.77717e-11
PGAP2	2.21077e-13	10325.1	2.9432e-11
LOC729991.MEF2B	2.23454e-13	3872.06	2.95565e-11
AGAP11	2.36903e-13	810.933	3.11345e-11
OR51I2	2.50662e-13	10953.9	3.2733e-11
C16orf52	2.52915e-13	1918.48	3.28181e-11
FBXW8	2.56279e-13	680.338	3.28389e-11
FZD6	2.5521e-13	701.134	3.28389e-11
TPRG1L	2.91391e-13	5311.03	3.68771e-11
WNK3	2.94412e-13	565.403	3.70309e-11
NHSL1	2.98139e-13	791.099	3.7271e-11
OR5J2	3.13354e-13	3123.49	3.89357e-11
HIST4H4	3.26857e-13	6545.95	4.03688e-11
FGFR1OP2	3.58002e-13	813.391	4.3689e-11
GAN	3.55939e-13	444.662	4.3689e-11
RBM23	3.72791e-13	2697.08	4.52247e-11
RWDD2A	4.05072e-13	614.818	4.88517e-11
DGKQ	4.22365e-13	4480.27	5.03449e-11
TMIGD1	4.21132e-13	3721.46	5.03449e-11
ST6GALNAC3	4.33623e-13	1058.64	5.11367e-11
WIPF2	4.39232e-13	1078.79	5.1458e-11
C12orf76	4.45128e-13	7548.55	5.18524e-11
ARF4	4.76672e-13	475.78	5.52131e-11
GFRA2	5.21736e-13	4967.88	6.00934e-11
MEAF6	5.32754e-13	3391.35	6.06807e-11
PPFIA4	5.30145e-13	569.768	6.06807e-11
FAM10A4	5.38665e-13	1219.07	6.10149e-11
SAT2	5.58365e-13	793.56	6.28989e-11
HEMGN	5.70956e-13	516.643	6.39658e-11
PPP2R3A	6.10127e-13	6739.85	6.79828e-11
XRRA1	6.36293e-13	1148.02	7.0515e-11
HYMAI	6.47697e-13	1106.06	7.13929e-11
LYPD6B	6.60399e-13	658.679	7.24038e-11
SIGLEC5	6.66964e-13	4546.78	7.27346e-11
ZFP91	6.73643e-13	603.898	7.30742e-11
LOC360030	6.79688e-13	4551.97	7.33419e-11
LEPROT	6.90952e-13	4450.3	7.38629e-11
TXNRD1	6.91722e-13	474.447	7.38629e-11
FAM71D	7.15365e-13	4899.42	7.59918e-11
C15orf54	7.30529e-13	925.182	7.68631e-11
CRIPAK	7.31065e-13	10846.3	7.68631e-11
RGS19	7.88497e-13	3826.21	8.24784e-11
CCNL2	8.01637e-13	18246.8	8.3157e-11
SERPINI1	8.07153e-13	1050.43	8.3157e-11
SYT7	8.03722e-13	3893.02	8.3157e-11
SPG21	8.63549e-13	7539.89	8.8082e-11
TMPRSS11D	8.60671e-13	1513.76	8.8082e-11
POLR1C	8.97856e-13	9174.47	9.11279e-11
SAR1A	9.05978e-13	6420.4	9.14993e-11
SLC25A39	9.2294e-13	6108	9.27555e-11
CHRDL2	9.29859e-13	459.493	9.2995e-11
NHLRC2	1.01415e-12	2636.14	1.00933e-10
FBXO10	1.02255e-12	7063.57	1.01277e-10
PDE8B	1.03444e-12	11502.4	1.01962e-10
MGAT4B	1.04273e-12	6037.32	1.02288e-10
SLC17A4	1.04969e-12	701.379	1.0248e-10
BOP1	1.06014e-12	3175.67	1.02524e-10
CDIPT	1.05544e-12	6657.56	1.02524e-10
CDC20	1.15711e-12	20817.9	1.11376e-10
DSCR9	1.19662e-12	580.083	1.13579e-10
NDUFA11	1.19389e-12	806.298	1.13579e-10
FILIP1L	1.22533e-12	954.739	1.15769e-10
C18orf1	1.25667e-12	798.023	1.18185e-10
NANOG	1.26796e-12	6828.18	1.18702e-10
TIMM44	1.28446e-12	1076.03	1.19159e-10
ADAM12	1.38695e-12	6218.31	1.28086e-10
EIF2AK4	1.40157e-12	599.229	1.28856e-10
CISH	1.44315e-12	481.52	1.32087e-10
C1orf152	1.48869e-12	562.999	1.35649e-10
CXCL11	1.61967e-12	620.481	1.46931e-10
PDE1B	1.64447e-12	514.308	1.48524e-10
UFM1	1.66167e-12	913.205	1.49419e-10
ISG15	1.71975e-12	7925.05	1.53967e-10
BANP	1.73385e-12	502.561	1.54554e-10
SFRP5	1.75044e-12	837.358	1.55358e-10
FKBP9	1.77419e-12	4800.42	1.56786e-10
CACNA2D3	1.8181e-12	1015.49	1.59294e-10
UBFD1	1.81522e-12	2727.11	1.59294e-10
MOGAT2	1.85259e-12	920.304	1.61625e-10
OR6C70	1.91469e-12	928.72	1.66335e-10
NFYA	2.10186e-12	814.867	1.81824e-10
LILRP2	2.14528e-12	4842.14	1.84681e-10
TMEM191A	2.1529e-12	408.054	1.84681e-10
ECSCR	2.26041e-12	443.957	1.93096e-10
STX5	2.27568e-12	710.666	1.93594e-10
CLRN1	2.29668e-12	9358.43	1.9381e-10
HS3ST2	2.29713e-12	3755.92	1.9381e-10
SLC19A1	2.43954e-12	748.423	2.04981e-10
REXO1	2.50767e-12	4433.65	2.09846e-10
PAN3	2.58702e-12	497.191	2.15606e-10
NAPA	2.62757e-12	1281.45	2.17219e-10
SNORD121A	2.6267e-12	8973.98	2.17219e-10
HELLS	2.68218e-12	705.076	2.20843e-10
ZNF382	2.70364e-12	8772.87	2.2172e-10
C8orf85	2.75516e-12	3326.97	2.24152e-10
DCHS1	2.75025e-12	9855.5	2.24152e-10
WDR63	2.77759e-12	1101.85	2.25083e-10
GSTA3	2.83676e-12	964.163	2.28974e-10
DMPK	2.85328e-12	4747.66	2.29404e-10
HCRTR1	3.0316e-12	7014.54	2.42788e-10
SOD3	3.07697e-12	4794.1	2.45463e-10
EXOSC8	3.12315e-12	903.206	2.47223e-10
RSAD1	3.11929e-12	384.49	2.47223e-10
LALBA	3.27186e-12	3086.8	2.57998e-10
TTC9B	3.7142e-12	907.291	2.91757e-10
GPR141	3.78729e-12	5626.74	2.96363e-10
ZC3H11A	3.87694e-12	7821.07	3.02224e-10
C21orf88	4.03038e-12	2815.12	3.11323e-10
DUSP27	4.02577e-12	688.412	3.11323e-10
STK32B	4.03921e-12	508.849	3.11323e-10
GLTPD2	4.15247e-12	3620.7	3.1851e-10
RARRES2	4.16353e-12	770.757	3.1851e-10
PI4KA	4.33805e-12	902.264	3.30627e-10
PIP5K1B	4.39676e-12	438.054	3.33861e-10
LCE2D	4.55146e-12	4844.56	3.44332e-10
C2orf60	4.60814e-12	10470.2	3.47339e-10
KRT6A	4.9178e-12	4056.04	3.69321e-10
CDRT1	4.97089e-12	820.326	3.71946e-10
PHGR1	5.03006e-12	5983.75	3.75005e-10
CD24	5.12053e-12	889.386	3.80367e-10
OR5B12	5.47728e-12	732.473	4.05398e-10
CHRNA7	5.81536e-12	864.125	4.27955e-10
LOC100132247	5.8238e-12	598.971	4.27955e-10
CIDEB	5.9316e-12	593.986	4.32775e-10
TALDO1	5.91443e-12	5525.69	4.32775e-10
TEX11	6.07928e-12	894.354	4.41977e-10
C7orf41	6.16196e-12	5825.34	4.46405e-10
DEFB127	6.51152e-12	4565.35	4.70068e-10
ABCB5	6.82633e-12	3321.39	4.91065e-10
NBPF7	6.92624e-12	615.984	4.96509e-10
FLJ39609	7.0306e-12	848.646	5.02235e-10
HS3ST1	7.12079e-12	664.112	5.06911e-10
SNRNP48	7.36846e-12	6778.03	5.22727e-10
SPAG8	7.47966e-12	5773.84	5.28786e-10
C6orf155	7.96297e-12	5377	5.59098e-10
NCRNA00094	7.93642e-12	585.257	5.59098e-10
ZNF749	8.07283e-12	490.231	5.64878e-10
ICAM3	8.14612e-12	587.946	5.66142e-10
LOC728743	8.14565e-12	651.345	5.66142e-10
MFRP	8.2447e-12	566.464	5.71057e-10
TRH	8.56118e-12	8561	5.90981e-10
ARPC5L	8.75568e-12	692.86	5.98363e-10
ATP6V0E2	8.73872e-12	2643.76	5.98363e-10
ITPKB	8.75357e-12	4792.49	5.98363e-10
ACACA	9.06377e-12	5574.4	6.1736e-10
FADS6	9.27396e-12	641.25	6.29585e-10
DIS3	9.6106e-12	12440.9	6.50285e-10
ZNF843	9.76468e-12	530.372	6.58537e-10
OR1G1	9.98218e-12	574.707	6.70999e-10
LIPH	1.02506e-11	829.181	6.86792e-10
IL20RA	1.04761e-11	3101.23	6.99454e-10
TRIB3	1.05079e-11	822.868	6.99454e-10
BCKDHB	1.08224e-11	914.761	7.1806e-10
INCA1	1.11555e-11	3203.76	7.37775e-10
MRPS6	1.13589e-11	622.232	7.48814e-10
PPIL3	1.15486e-11	8082.05	7.58877e-10
ENTPD4	1.1638e-11	6849.97	7.6231e-10
TAF1C	1.1835e-11	1586.46	7.72745e-10
ARCN1	1.23387e-11	677.45	8.0092e-10
ZDHHC8P1	1.23447e-11	1066.75	8.0092e-10
P4HA1	1.28151e-11	649.181	8.28815e-10
ANKRD20B	1.29958e-11	599.198	8.37861e-10
HARBI1	1.32248e-11	415.819	8.49953e-10
CD1C	1.34301e-11	566.606	8.6045e-10
INTS2	1.38482e-11	385.992	8.82138e-10
TFCP2L1	1.38547e-11	826.589	8.82138e-10
ZNF718	1.49861e-11	992.661	9.5122e-10
USP21	1.52996e-11	635.656	9.68126e-10
KIAA2013	1.53706e-11	756.175	9.69624e-10
ING1	1.62559e-11	335.837	1.0192e-09
MSX1	1.62315e-11	838.741	1.0192e-09
NLRC5	1.6467e-11	1585.43	1.02856e-09
PRPF39	1.65056e-11	7098.45	1.02856e-09
ODF3	1.656e-11	727.519	1.02883e-09
CCAR1	1.73412e-11	482.314	1.06765e-09
GTF2E1	1.7303e-11	1054.88	1.06765e-09
IPMK	1.72413e-11	5920.06	1.06765e-09
C2orf72	1.77442e-11	1328.12	1.08919e-09
PRKCDBP	1.87464e-11	7365.09	1.14657e-09
RASA2	1.87907e-11	4649.88	1.14657e-09
C1orf220	1.93716e-11	761.399	1.1785e-09
ANGPT2	1.98493e-11	1080.85	1.19691e-09
HSPB2	1.98076e-11	1745.24	1.19691e-09
ZNF608	1.97979e-11	459.767	1.19691e-09
SNORD60	2.01357e-11	1480.78	1.21062e-09
C11orf70	2.06104e-11	9063	1.23554e-09
SCARNA4	2.0837e-11	5341.32	1.24548e-09
YIPF7	2.10311e-11	524.446	1.25343e-09
MARCH5	2.15799e-11	448.732	1.28241e-09
HOXB4	2.17645e-11	5436.26	1.28964e-09
IL22RA1	2.47433e-11	401.536	1.46192e-09
TRIM67	2.4929e-11	3020	1.46866e-09
ZNF599	2.51511e-11	879.552	1.4775e-09
KCNG3	2.53773e-11	976.531	1.48653e-09
ATOH1	2.55233e-11	9045.24	1.49082e-09
LRRC31	2.66593e-11	3126.5	1.55275e-09
SVIP	2.83017e-11	399.069	1.6391e-09
C9orf103	2.87802e-11	802.2	1.66212e-09
C17orf47	2.91035e-11	742.726	1.67137e-09
C17orf66	2.94064e-11	10708.3	1.68354e-09
DCP1B	2.94796e-11	1580.98	1.68354e-09
FBN3	3.06315e-11	1692.02	1.74446e-09
AIF1	3.18993e-11	5092.3	1.81163e-09
KHDC1	3.20809e-11	425.91	1.81191e-09
PCDHA9	3.20369e-11	3519.35	1.81191e-09
FABP9	3.23523e-11	903.974	1.81852e-09
PROKR1	3.23753e-11	798.652	1.81852e-09
INTS5	3.2693e-11	855.055	1.82804e-09
RAI14	3.27231e-11	1420.02	1.82804e-09
C3orf27	3.45109e-11	705.404	1.91796e-09
FOLR2	3.45198e-11	4060.73	1.91796e-09
C1orf68	3.82332e-11	534.852	2.11707e-09
SLC6A13	3.92862e-11	572.517	2.16517e-09
BPIL1	3.98279e-11	396.199	2.18329e-09
C14orf28	3.98105e-11	7213.7	2.18329e-09
FCHSD1	3.99954e-11	3155.45	2.18663e-09
RAD51AP1	4.04405e-11	1141.87	2.20508e-09
CPNE3	4.06849e-11	4253.03	2.21252e-09
PIWIL3	4.07928e-11	871.002	2.21253e-09
ERAP2	4.24223e-11	6081.29	2.29484e-09
SRMS	4.3438e-11	881.681	2.33744e-09
C9orf3	4.45854e-11	723.571	2.39291e-09
SPRY1	4.48278e-11	5479.7	2.39963e-09
OR3A4	4.69279e-11	5032.53	2.50551e-09
LY6G6C	4.82193e-11	209.457	2.56777e-09
TNRC6B	4.94406e-11	758.879	2.6192e-09
MESP2	4.97038e-11	4412.23	2.62636e-09
THBS3	5.006e-11	8359.19	2.63838e-09
BPIL2	5.26976e-11	980.274	2.77027e-09
C1orf128	5.43332e-11	1090.96	2.84168e-09
RAB3GAP1	6.06158e-11	13514.7	3.15418e-09
NCAPG	6.13077e-11	3845.18	3.1821e-09
GNGT2	6.25476e-11	2843.92	3.23002e-09
NOL7	6.27036e-11	1290.33	3.23002e-09
RPL7	6.25242e-11	431.028	3.23002e-09
C17orf72	6.54547e-11	753.723	3.36329e-09
BTBD6	6.6045e-11	1869.04	3.37784e-09
CPA4	6.60673e-11	932.387	3.37784e-09
KIAA1324	6.67016e-11	842.762	3.40178e-09
CCDC81	6.99737e-11	483.065	3.5598e-09
LOC144438	7.10537e-11	1147.68	3.6058e-09
ZNF808	7.17226e-11	578.021	3.63076e-09
CT45A4	7.23171e-11	1125.71	3.65184e-09
C19orf42	7.37239e-11	779.263	3.70462e-09
WDR1	7.36418e-11	957.924	3.70462e-09
PTGR2	7.39771e-11	589.304	3.70826e-09
TFAP2D	7.43681e-11	6495.39	3.71877e-09
TBC1D19	7.8652e-11	3207.22	3.92341e-09
COPB1	7.92424e-11	537.402	3.94327e-09
NXNL2	8.19972e-11	366.988	4.07048e-09
SNORA38B	8.27922e-11	558.743	4.10001e-09
SPRR4	8.3339e-11	545.412	4.11715e-09
CLEC10A	8.38728e-11	11991.9	4.12364e-09
POU1F1	8.38512e-11	5974.73	4.12364e-09
KCNJ1	8.76426e-11	6158.15	4.29868e-09
KRT40	8.79899e-11	1324.23	4.30542e-09
CDK14	9.54433e-11	955.831	4.659e-09
THG1L	9.64553e-11	763.187	4.69721e-09
SMR3A	9.89534e-11	1102.87	4.80745e-09
DDX23	1.03468e-10	5289.14	5.00649e-09
VPS25	1.03539e-10	4235.87	5.00649e-09
DULLARD	1.04952e-10	503.585	5.06288e-09
KCTD2	1.0807e-10	5379.95	5.20105e-09
KCTD8	1.08801e-10	716.3	5.21177e-09
PARP6	1.08572e-10	686.189	5.21177e-09
MBP	1.10113e-10	3612.87	5.26231e-09
SLC12A5	1.18201e-10	1481.03	5.62265e-09
LOC284009	1.21359e-10	495.799	5.75947e-09
IHH	1.25405e-10	498.507	5.93775e-09
LMAN1L	1.26079e-10	766.649	5.95593e-09
ADRB3	1.26622e-10	744.56	5.96783e-09
C18orf22	1.30659e-10	522.892	6.14395e-09
NPM3	1.31557e-10	1088	6.17202e-09
SERTAD2	1.32273e-10	1120.27	6.19146e-09
PATE3	1.34135e-10	507.094	6.26432e-09
C10orf129	1.35186e-10	729.236	6.29904e-09
ZNF446	1.37173e-10	946.95	6.37713e-09
GCLC	1.37755e-10	751.084	6.38973e-09
KRTAP23.1	1.39517e-10	6285.06	6.45683e-09
AP2B1	1.39987e-10	435.703	6.46397e-09
ASCL4	1.43868e-10	834.664	6.62829e-09
SNORD52	1.4758e-10	10109.6	6.78403e-09
OSCAR	1.49789e-10	832.656	6.87021e-09
FZD5	1.51264e-10	815.788	6.92233e-09
RADIL	1.52598e-10	5340.35	6.96785e-09
RPGRIP1L	1.53151e-10	441.544	6.97754e-09
COL25A1	1.55581e-10	4963.75	7.07253e-09
MC2R	1.5671e-10	483.918	7.10813e-09
TMC6	1.57616e-10	550.254	7.13341e-09
SAMD1	1.60425e-10	630.526	7.24455e-09
CTSW	1.62541e-10	966.273	7.32398e-09
DLK1	1.68873e-10	692.524	7.55526e-09
MAGEB3	1.69148e-10	613.048	7.55526e-09
PTGER1	1.68439e-10	806.113	7.55526e-09
ZNF639	1.68123e-10	951.011	7.55526e-09
KLRG1	1.72696e-10	404.979	7.69697e-09
CARTPT	1.73251e-10	641.517	7.70498e-09
ETFA	1.76155e-10	5493.5	7.80027e-09
INS	1.7583e-10	542.002	7.80027e-09
STYXL1	1.77535e-10	415.019	7.84443e-09
YWHAH	1.83961e-10	536.363	8.11089e-09
PIGC	1.84912e-10	962.227	8.13536e-09
MRPL13	1.86221e-10	3644.29	8.17538e-09
WASF2	1.94421e-10	5710.86	8.49898e-09
SNX33	1.96836e-10	626.056	8.58626e-09
OIT3	2.02778e-10	5862.42	8.82666e-09
ZFAND3	2.04388e-10	359.154	8.87787e-09
SNORD114.9	2.05895e-10	403.031	8.92444e-09
TOMM6	2.08474e-10	2522.4	9.01715e-09
LOC283404	2.1491e-10	556.606	9.27597e-09
SEC31B	2.22478e-10	3022.31	9.58245e-09
CNIH2	2.23851e-10	460.835	9.62135e-09
LFNG	2.34437e-10	906.518	1.00343e-08
P2RY10	2.36918e-10	781.022	1.01194e-08
RNF103	2.58009e-10	1198.33	1.09973e-08
COQ5	2.60099e-10	8511.86	1.10634e-08
ZNF33A	2.63572e-10	879.026	1.11879e-08
DTX3L	2.65437e-10	1755.91	1.12438e-08
C5orf23	2.6832e-10	3838.04	1.13425e-08
GP9	2.70179e-10	4084.33	1.13976e-08
CXorf27	2.72072e-10	854.006	1.14538e-08
PPIAL4G	2.74539e-10	708.704	1.1534e-08
OR5I1	2.76615e-10	791.567	1.15975e-08
GEM	2.80622e-10	756.537	1.17415e-08
DRP2	2.83221e-10	1221.35	1.18261e-08
RCL1	2.99558e-10	6100.96	1.24828e-08
PLAU	3.04797e-10	1293.09	1.26753e-08
WDR27	3.12773e-10	547.947	1.29807e-08
HMMR	3.40704e-10	3201.55	1.40829e-08
E2F4	3.47465e-10	804.283	1.43334e-08
GPR115	3.48462e-10	892.135	1.43457e-08
KRTAP19.7	3.68739e-10	910.614	1.51387e-08
MMP12	3.692e-10	3477.69	1.51387e-08
DDI2	3.73929e-10	2012.93	1.5302e-08
ARHGAP23	3.8689e-10	1271.77	1.58008e-08
LHX5	3.89951e-10	691.75	1.58942e-08
INSRR	4.05981e-10	676.177	1.6482e-08
SEMA4G	4.11851e-10	474.088	1.66873e-08
LRTOMT	4.20888e-10	3588.65	1.70198e-08
TMOD3	4.29805e-10	322.034	1.73462e-08
CENPA	4.36015e-10	725.574	1.75622e-08
DISP2	4.53367e-10	941.321	1.82254e-08
APOH	4.55167e-10	362.942	1.82619e-08
C7orf4	4.74863e-10	990.56	1.90149e-08
ZNF566	4.79257e-10	5422.37	1.91535e-08
CELF3	4.9112e-10	551.852	1.95894e-08
TBX2	4.98349e-10	783.104	1.98391e-08
NMT2	5.03521e-10	409.776	2.00062e-08
PLEKHG2	5.09084e-10	918.637	2.01881e-08
USP40	5.14637e-10	11198.1	2.03689e-08
EPM2AIP1	5.34846e-10	755.164	2.11279e-08
FUK	5.47109e-10	960.615	2.15708e-08
FAM3C	5.57715e-10	503.068	2.19468e-08
SLC6A16	5.75276e-10	871.87	2.25945e-08
PPP1R9A	5.78911e-10	714.514	2.26938e-08
FN3KRP	5.83654e-10	809.151	2.2836e-08
MRPL49	6.04132e-10	544.051	2.35922e-08
AGTRAP	6.10865e-10	661.686	2.38098e-08
SPCS3	6.20096e-10	708.529	2.4078e-08
TNR	6.19895e-10	1344.48	2.4078e-08
GFPT1	6.29001e-10	1288.93	2.43777e-08
CDY1	6.32055e-10	623.728	2.44498e-08
PARVG	6.3492e-10	3736.43	2.45144e-08
MED11	6.38439e-10	345.894	2.46039e-08
CGB5	6.42874e-10	1190.38	2.47284e-08
GCHFR	6.76669e-10	452.479	2.5931e-08
CDY1B	6.80141e-10	1878.78	2.60154e-08
EIF3G	6.83096e-10	5932.21	2.60798e-08
TMEM135	7.02352e-10	552.514	2.67651e-08
RPL36	7.07047e-10	626.076	2.6894e-08
SIGLECP3	7.13135e-10	420.771	2.70753e-08
NRGN	7.22733e-10	712.442	2.7389e-08
C6orf138	7.34798e-10	646.543	2.77949e-08
LOC100128811	7.38155e-10	723.576	2.78327e-08
LOC441869	7.38514e-10	1312.91	2.78327e-08
FBXL19	7.67927e-10	888.579	2.88352e-08
BTD	7.72575e-10	355.485	2.89567e-08
C17orf89	7.92748e-10	1008.73	2.95867e-08
PCNT	7.91418e-10	4190.16	2.95867e-08
PNMA1	7.93711e-10	420.255	2.95867e-08
NUDT12	7.96886e-10	449.473	2.96511e-08
C3orf54	8.37239e-10	4199.37	3.10561e-08
DNAJC28	8.37872e-10	6163.98	3.10561e-08
POLR2C	8.39191e-10	412.895	3.10561e-08
DFNB59	8.85424e-10	817.031	3.26492e-08
HIC2	8.84976e-10	1857.94	3.26492e-08
KIAA1826	8.99679e-10	827.226	3.31153e-08
UCKL1	9.31481e-10	1669.51	3.41632e-08
CAMTA2	9.68367e-10	973.031	3.54526e-08
SNORA16A	9.87246e-10	569.955	3.60794e-08
ADAMTSL3	9.93715e-10	825.939	3.62511e-08
UBA2	1.01653e-09	445.819	3.70175e-08
AIM1	1.04595e-09	810.931	3.79828e-08
ANKAR	1.04674e-09	557.297	3.79828e-08
C1orf177	1.04909e-09	955.747	3.80007e-08
CLSTN1	1.1008e-09	379.303	3.98034e-08
CEACAM18	1.12569e-09	909.23	4.04893e-08
LOC284441	1.12554e-09	599.842	4.04893e-08
PHF14	1.12196e-09	971.908	4.04893e-08
KCNT2	1.14262e-09	784.019	4.10264e-08
PCDHGA9	1.15687e-09	548.509	4.14651e-08
OR2B3	1.19015e-09	853.115	4.25094e-08
KLHDC7A	1.21201e-09	523.703	4.32149e-08
SNORA71A	1.24292e-09	578.539	4.41634e-08
ZNF571	1.28016e-09	812.728	4.54079e-08
ANXA7	1.28553e-09	488.436	4.55199e-08
ATP5J2	1.29513e-09	753.575	4.57426e-08
PLCE1	1.29629e-09	680.695	4.57426e-08
RNF11	1.30936e-09	1067.07	4.61245e-08
GJB3	1.34143e-09	2835.72	4.7074e-08
GPR89B	1.3403e-09	732.792	4.7074e-08
STMN3	1.34728e-09	905.444	4.71363e-08
ELP2	1.35147e-09	3610.02	4.72026e-08
CST11	1.35471e-09	438.762	4.72351e-08
C10orf35	1.41464e-09	3159.6	4.91576e-08
FOSL2	1.41333e-09	744.986	4.91576e-08
IFNA10	1.43625e-09	854.842	4.9824e-08
HIST1H4E	1.44596e-09	554.449	5.0076e-08
GLS2	1.48268e-09	703.661	5.12611e-08
PTN	1.52893e-09	925.668	5.27713e-08
IFT172	1.55338e-09	1002.6	5.35249e-08
ST7OT3	1.55783e-09	1126.16	5.35882e-08
EZH1	1.62065e-09	2671.52	5.56558e-08
HIST1H1B	1.62428e-09	4277.06	5.56873e-08
ADCY5	1.63289e-09	2468.78	5.58892e-08
COG5	1.66026e-09	1511.69	5.67312e-08
HIF3A	1.70398e-09	865.606	5.81282e-08
NKX2.3	1.71482e-09	914.513	5.84007e-08
HSF5	1.78637e-09	656.308	6.07223e-08
RHOD	1.78891e-09	517.631	6.07223e-08
TMEM8A	1.79413e-09	509.871	6.07989e-08
C21orf99	1.80665e-09	398.385	6.10612e-08
C9orf163	1.80783e-09	805.41	6.10612e-08
UCP2	1.81792e-09	478.1	6.13011e-08
CCDC114	1.86131e-09	517.454	6.26612e-08
C3orf23	1.89272e-09	1842.52	6.36103e-08
MTX2	1.89571e-09	604.084	6.36103e-08
ACRC	1.92944e-09	5147.61	6.46361e-08
QPRT	1.94569e-09	507.669	6.50744e-08
SLC43A1	2.02736e-09	3290.52	6.76953e-08
POP5	2.04883e-09	410.549	6.83009e-08
SKINTL	2.12467e-09	457.539	7.07141e-08
GINS2	2.14595e-09	613.938	7.13067e-08
NPTN	2.17521e-09	669.219	7.21621e-08
OR2D2	2.18011e-09	406.605	7.22079e-08
DNAJC5G	2.18508e-09	828.222	7.22557e-08
OR2A2	2.1991e-09	4181.64	7.26023e-08
NKD2	2.2031e-09	611.24	7.26174e-08
ALDH16A1	2.20705e-09	3494	7.26309e-08
IWS1	2.23327e-09	910.275	7.3325e-08
SLIT3	2.2353e-09	228.964	7.3325e-08
KRTAP6.2	2.2594e-09	761.388	7.39972e-08
PKDREJ	2.27066e-09	562.983	7.42474e-08
KSR1	2.3194e-09	1361.92	7.57204e-08
ASNA1	2.35502e-09	5990.79	7.67611e-08
NMNAT2	2.41175e-09	677.365	7.83609e-08
RNMTL1	2.41808e-09	1051.34	7.84421e-08
ZFYVE27	2.48224e-09	457.783	8.03964e-08
DAGLA	2.5053e-09	4142.28	8.10154e-08
ZIC4	2.51094e-09	1331.78	8.10699e-08
SLC25A18	2.52828e-09	1565.64	8.15013e-08
CHMP7	2.57874e-09	905.862	8.29973e-08
RHOXF1	2.6005e-09	689.917	8.35665e-08
LOC285074	2.61032e-09	440.599	8.37509e-08
PIGY	2.65728e-09	2647.82	8.51243e-08
TTTY13	2.66453e-09	1328.33	8.52233e-08
RPS6KB2	2.69692e-09	384.091	8.6125e-08
HABP4	2.70201e-09	608.452	8.61533e-08
KIF2A	2.78273e-09	537.672	8.85893e-08
PABPC4L	2.818e-09	897.838	8.95732e-08
ZW10	2.83077e-09	524.049	8.98399e-08
MTHFD2L	2.87533e-09	784.943	9.11129e-08
DEFB116	2.92587e-09	682.217	9.24534e-08
OSGEPL1	2.92665e-09	936.23	9.24534e-08
PITPNA	3.00911e-09	788.706	9.49121e-08
NACAP1	3.06004e-09	553.8	9.63702e-08
HERPUD2	3.1122e-09	3331.05	9.78624e-08
SLC7A1	3.16603e-09	3004.44	9.94028e-08
LOC440944	3.17511e-09	2738.17	9.95354e-08
ANKRD57	3.18466e-09	568.275	9.95964e-08
FAM72A	3.18677e-09	521.307	9.95964e-08
MAGEA2	3.19848e-09	1055.72	9.96584e-08
RAB40AL	3.19559e-09	430.152	9.96584e-08
PRSS41	3.29102e-09	3920.55	1.02231e-07
KIAA1468	3.38182e-09	630.795	1.04893e-07
MTP18	3.44317e-09	897.368	1.06508e-07
P2RX7	3.4443e-09	852.35	1.06508e-07
ZNF547	3.46182e-09	793.138	1.06889e-07
LMAN2L	3.47259e-09	258.812	1.0706e-07
MYOM2	3.50367e-09	461.466	1.07856e-07
C4orf38	3.53596e-09	1834.22	1.08687e-07
C3orf38	3.57942e-09	600.574	1.09858e-07
S100A14	3.59145e-09	6506.42	1.10063e-07
SPPL2B	3.62571e-09	899.118	1.10947e-07
UGT2B4	3.67567e-09	1363.7	1.12308e-07
NR0B2	3.79214e-09	870.35	1.15694e-07
ARRDC4	3.82577e-09	4655.93	1.16547e-07
LUC7L3	3.85102e-09	469.413	1.17142e-07
TRIM48	3.99105e-09	687.715	1.21042e-07
EPSTI1	4.20276e-09	871.6	1.27275e-07
NANS	4.22035e-09	379.364	1.27619e-07
GIF	4.25245e-09	608.413	1.284e-07
ARHGAP10	4.31155e-09	6461.26	1.29993e-07
SNORA2A	4.32077e-09	1049.1	1.3008e-07
DTHD1	4.54487e-09	1009.53	1.36448e-07
TMEM79	4.54559e-09	413.905	1.36448e-07
ESCO2	4.63341e-09	708.686	1.3888e-07
CACNG7	4.68347e-09	728.891	1.40176e-07
IFNA8	4.69122e-09	502.973	1.40203e-07
BIK	4.71589e-09	498.867	1.40735e-07
TMEFF2	4.76027e-09	708.113	1.41853e-07
ACY1	4.84857e-09	1022.21	1.44275e-07
SFRS1	4.93385e-09	671.536	1.466e-07
GPR83	5.02605e-09	2697	1.49123e-07
FAM72B	5.04461e-09	958.31	1.49457e-07
LMO7	5.06001e-09	4627.04	1.49697e-07
CYP2D6	5.06745e-09	572.633	1.49702e-07
KRT79	5.12416e-09	1556.47	1.5105e-07
SNORD114.10	5.12784e-09	755.733	1.5105e-07
EIF5AL1	5.1541e-09	858.186	1.51606e-07
PRKCSH	5.34965e-09	930.302	1.57132e-07
MRPL55	5.47243e-09	1474.63	1.60509e-07
MYBL1	5.51505e-09	751.277	1.61528e-07
PCDHB12	5.58392e-09	370.519	1.63312e-07
ATXN2	5.63964e-09	526.405	1.64706e-07
AKR1C3	5.67311e-09	736.6	1.65448e-07
C2orf65	5.82397e-09	296.928	1.69607e-07
GGA2	5.84044e-09	317.69	1.69845e-07
CWC15	5.91666e-09	1138.01	1.71818e-07
IL21	6.1753e-09	737.192	1.79075e-07
MAPK8	6.21035e-09	683.176	1.79837e-07
GEMIN7	6.5395e-09	400.531	1.89101e-07
LIPN	6.58508e-09	562.664	1.89884e-07
OGN	6.58195e-09	1172.41	1.89884e-07
DLL3	6.71469e-09	835.352	1.93078e-07
ZMIZ1	6.8137e-09	1130.26	1.95651e-07
CRLF1	6.87253e-09	844.075	1.97064e-07
SNORA44	6.92012e-09	466.792	1.98151e-07
RUVBL1	6.97866e-09	2156.17	1.99549e-07
CXCL3	7.07561e-09	1135.19	2.01758e-07
GNAZ	7.39037e-09	539.419	2.10441e-07
NR5A1	7.41326e-09	832.932	2.108e-07
FBXW4	7.4416e-09	1475.91	2.11313e-07
GNG13	7.91742e-09	166.3	2.24513e-07
BCL2L10	8.41261e-09	968.86	2.38226e-07
OR6K2	8.46744e-09	499.068	2.39448e-07
TAF4	8.86511e-09	555.092	2.50348e-07
CHST7	8.95105e-09	622.154	2.52427e-07
CEP170	9.10649e-09	764.732	2.56458e-07
CLEC16A	9.19679e-09	425.886	2.58476e-07
GGNBP2	9.20336e-09	1511.81	2.58476e-07
PRCP	9.34073e-09	5042.76	2.61617e-07
CDO1	9.42408e-09	835.831	2.63232e-07
GPR44	9.42216e-09	776.599	2.63232e-07
EPB41L5	9.46362e-09	401.931	2.63977e-07
DAO	9.67821e-09	403.937	2.69596e-07
SEC14L2	9.79225e-09	945.572	2.72403e-07
AUH	9.81734e-09	831.22	2.7273e-07
OR10K2	1.0005e-08	5179.31	2.77568e-07
USP54	1.00246e-08	737.643	2.77736e-07
DRGX	1.01361e-08	991.663	2.80447e-07
MYCBP2	1.02407e-08	682.469	2.82957e-07
PYCR1	1.03583e-08	585.652	2.85822e-07
tAKR	1.06364e-08	907.438	2.931e-07
AGXT2L1	1.07389e-08	987.786	2.95529e-07
HSP90AB4P	1.08292e-08	854.799	2.97466e-07
ODF4	1.08383e-08	510.105	2.97466e-07
WASF1	1.10034e-08	649.81	3.01593e-07
SFRS5	1.10882e-08	857.7	3.03513e-07
LOC387647	1.1127e-08	353.674	3.04167e-07
HS6ST1	1.11615e-08	871.786	3.04705e-07
USP31	1.12066e-08	849.137	3.05529e-07
ABCC10	1.12307e-08	464.556	3.0578e-07
CNO	1.14441e-08	1152.01	3.10797e-07
UBL5	1.14453e-08	381.809	3.10797e-07
CNGA1	1.17314e-08	1872.82	3.18146e-07
SVOP	1.19439e-08	787.574	3.23117e-07
ZC3H13	1.19463e-08	508.003	3.23117e-07
WIPI2	1.19872e-08	1063.67	3.23797e-07
ARNT2	1.22707e-08	670.362	3.31018e-07
ITIH5L	1.28793e-08	828.816	3.46981e-07
TRAPPC2P1	1.30877e-08	661.085	3.5167e-07
RPL7A	1.32025e-08	941.915	3.54289e-07
PPFIA1	1.32291e-08	2155.39	3.54539e-07
EIF2B4	1.35475e-08	542.197	3.626e-07
CHRD	1.36917e-08	653.114	3.65981e-07
IP6K2	1.38352e-08	1294.62	3.69334e-07
C11orf35	1.38948e-08	1869.79	3.70445e-07
SNORA38	1.39789e-08	794.508	3.72201e-07
ABHD13	1.42373e-08	398.085	3.78452e-07
ACAP1	1.42505e-08	1538.02	3.78452e-07
MTMR7	1.43575e-08	686.761	3.80798e-07
SNORD45C	1.46242e-08	1300.72	3.87373e-07
HPGDS	1.47121e-08	799.066	3.89196e-07
CASP10	1.47837e-08	1015.24	3.90586e-07
GNG11	1.48282e-08	658.342	3.91258e-07
LOC646471	1.50728e-08	688.864	3.97201e-07
INSM1	1.52126e-08	1826.06	4.0037e-07
GPR112	1.55686e-08	672.434	4.08973e-07
MREG	1.55955e-08	860.375	4.08973e-07
PCYOX1	1.56179e-08	813.057	4.08973e-07
ZNF181	1.56192e-08	5809.42	4.08973e-07
TMEM9B	1.58281e-08	1282	4.13913e-07
NR2C2AP	1.64471e-08	1350.32	4.29553e-07
CNOT2	1.65818e-08	6266.42	4.31422e-07
EXOSC3	1.65813e-08	1029.43	4.31422e-07
FKBP3	1.65403e-08	825.487	4.31422e-07
MICA	1.67874e-08	647.268	4.36216e-07
ZNF260	1.71128e-08	778.021	4.44111e-07
DDX28	1.72515e-08	215.299	4.47142e-07
ATP10D	1.81975e-08	925.267	4.69881e-07
CD200R1	1.84325e-08	324.92	4.7535e-07
MESDC1	1.873e-08	1261.51	4.82414e-07
MED9	1.87862e-08	540.186	4.82686e-07
MXI1	1.87876e-08	627.857	4.82686e-07
SMAD1	1.93307e-08	7829.94	4.96018e-07
ZIM2	1.93627e-08	2406.43	4.96218e-07
NLRC3	2.01288e-08	2016.02	5.15208e-07
CTAG1B	2.04204e-08	642.437	5.22019e-07
WDR41	2.06342e-08	868.277	5.26827e-07
FAM192A	2.09786e-08	1153.57	5.34954e-07
RRP1B	2.10712e-08	2435.54	5.36648e-07
APOBEC3D	2.20261e-08	569.067	5.59578e-07
ASH1L	2.23791e-08	813.572	5.67843e-07
ETS1	2.32148e-08	1037.64	5.88319e-07
ALPK2	2.36026e-08	935.669	5.95937e-07
PTGDS	2.35838e-08	997.463	5.95937e-07
TSPAN1	2.35961e-08	370.881	5.95937e-07
ANKRD34C	2.36493e-08	611.275	5.9638e-07
SF4	2.41785e-08	749.693	6.08978e-07
HIPK3	2.44432e-08	631.319	6.14134e-07
SLAMF9	2.4437e-08	1043.2	6.14134e-07
PRSS54	2.45851e-08	758.827	6.16944e-07
ARID3C	2.54544e-08	677.613	6.37978e-07
CHST13	2.56609e-08	707.788	6.42369e-07
NBL1	2.63155e-08	2089.81	6.57951e-07
TAS2R5	2.67011e-08	1510.87	6.66781e-07
GLI3	2.67425e-08	780.087	6.67e-07
CCKBR	2.77918e-08	1479.51	6.9233e-07
C14orf126	2.80804e-08	906.752	6.9867e-07
PRIM1	2.899e-08	875.685	7.20427e-07
C4orf51	3.01766e-08	822.988	7.49007e-07
MEGF11	3.04037e-08	1658.36	7.53733e-07
PTPN23	3.06191e-08	757.453	7.58156e-07
RAB11FIP4	3.11556e-08	680.09	7.7051e-07
C3orf48	3.29697e-08	663.04	8.12435e-07
ACTL7A	3.33077e-08	982.436	8.19777e-07
H2BFM	3.41336e-08	689.44	8.38352e-07
SEPT4	3.41442e-08	1130.05	8.38352e-07
ZNF826	3.42571e-08	936.029	8.40118e-07
LRRC16A	3.45246e-08	692.216	8.45667e-07
CTSS	3.51635e-08	895.558	8.59263e-07
FOXD4L5	3.51449e-08	1255.9	8.59263e-07
IFNA6	3.54297e-08	776.26	8.64738e-07
G3BP2	3.55577e-08	933.16	8.66829e-07
PEAR1	3.61729e-08	739.587	8.8078e-07
COQ2	3.6486e-08	1125.52	8.87351e-07
TAF5	3.67163e-08	454.71	8.91894e-07
TAS2R16	3.68694e-08	727.091	8.94552e-07
ADCK2	3.71583e-08	183.621	9.00496e-07
SENP1	3.72817e-08	872.2	9.02418e-07
SNORD126	3.74637e-08	442.54	9.05757e-07
SLC10A2	3.75649e-08	2956.71	9.07133e-07
NRTN	3.79115e-08	498.64	9.14426e-07
HDAC1	3.8157e-08	349.542	9.19265e-07
IL22RA2	3.84659e-08	1089.58	9.25619e-07
ILF3	3.86548e-08	711.008	9.29074e-07
SLAIN2	3.88171e-08	490.405	9.31882e-07
LHX9	3.95777e-08	947.22	9.49032e-07
VAX2	3.98613e-08	2940.53	9.54716e-07
SLC17A1	3.99685e-08	1935.81	9.56166e-07
SNX6	4.03472e-08	309.94	9.64101e-07
GUSB	4.07989e-08	506.701	9.73759e-07
HLA.DPA1	4.22554e-08	445.084	1.00735e-06
PRAMEF8	4.25092e-08	655.905	1.01222e-06
NTF4	4.27359e-08	693.501	1.01644e-06
C15orf41	4.36432e-08	792.629	1.03682e-06
EIF3K	4.37448e-08	279.606	1.03803e-06
AGTR2	4.43665e-08	1470.56	1.04987e-06
NDUFA8	4.43976e-08	555.901	1.04987e-06
TMEM155	4.46976e-08	1032	1.05575e-06
C6orf89	4.55095e-08	795.567	1.07369e-06
PWWP2B	4.58057e-08	650.439	1.07944e-06
FAM160A1	4.69967e-08	1028.9	1.10496e-06
ADAMTSL4	4.77403e-08	652.591	1.12116e-06
NDUFAB1	4.86041e-08	165.93	1.14014e-06
ELOVL3	4.89909e-08	663.265	1.1479e-06
OR6X1	4.91844e-08	198.055	1.15112e-06
SNORA46	4.94271e-08	1150.64	1.15548e-06
BCL2L14	4.96379e-08	810.959	1.15908e-06
SESN1	5.02328e-08	1711.03	1.17164e-06
LCAT	5.03389e-08	596.415	1.17278e-06
ACAD9	5.09119e-08	330.321	1.18479e-06
KIAA0226	5.1513e-08	1082.07	1.19742e-06
CREB3L4	5.15818e-08	1062.45	1.19766e-06
ZSCAN12	5.1825e-08	609.419	1.20194e-06
DCAKD	5.20849e-08	555.081	1.2066e-06
C12orf53	5.26521e-08	586.599	1.21837e-06
DMRTB1	5.34792e-08	939.477	1.23611e-06
NR4A1	5.4286e-08	555.589	1.25335e-06
IAPP	5.55453e-08	1030.18	1.27954e-06
EPB41L2	5.5638e-08	829.246	1.28024e-06
TRIM49L	5.57887e-08	953.455	1.28226e-06
TAF7L	5.66953e-08	769.955	1.30164e-06
MMADHC	5.69037e-08	185.183	1.30497e-06
SMCHD1	5.85025e-08	667.387	1.34013e-06
MAP3K5	5.91032e-08	851.214	1.35238e-06
SNRNP200	5.93388e-08	594.014	1.35626e-06
VN1R2	5.97518e-08	919.767	1.36418e-06
NR2F1	5.989e-08	512.554	1.36527e-06
PLEKHO2	5.99328e-08	808.318	1.36527e-06
VWA1	6.00444e-08	842.496	1.36629e-06
TTTY21	6.07904e-08	1507.09	1.38173e-06
SYT4	6.12196e-08	1165.49	1.38995e-06
CYB5B	6.26736e-08	900.564	1.42139e-06
TPD52L3	6.53991e-08	693.419	1.48156e-06
THNSL1	6.59618e-08	897.778	1.49266e-06
GJC1	6.72851e-08	234.284	1.52093e-06
NOTUM	6.75215e-08	1033.76	1.52459e-06
FGFBP1	6.76714e-08	606.562	1.52629e-06
ENPP3	6.80316e-08	907.052	1.53273e-06
ZNHIT1	6.8529e-08	1005.03	1.54224e-06
EFTUD1	6.86277e-08	469.917	1.54277e-06
CCDC96	7.07785e-08	344.352	1.58938e-06
CST6	7.11856e-08	1627.64	1.59677e-06
MAP1A	7.16697e-08	754.855	1.60587e-06
PLEKHA6	7.4778e-08	823.662	1.67186e-06
ODF1	7.58835e-08	1563.63	1.69473e-06
FRRS1	7.61317e-08	1227.51	1.69796e-06
TMEM48	7.61938e-08	541.588	1.69796e-06
FBXL14	7.64948e-08	429.308	1.70282e-06
CCDC40	7.81331e-08	389.615	1.7374e-06
SCARNA21	7.82975e-08	801.385	1.73917e-06
RGS4	7.95227e-08	905.149	1.76447e-06
ZNF772	8.0668e-08	973.739	1.78795e-06
THRSP	8.29092e-08	1018.33	1.83564e-06
PGA5	8.33086e-08	867.195	1.84249e-06
TGS1	8.56191e-08	920.152	1.89155e-06
CHADL	8.65333e-08	804.716	1.90969e-06
RSU1	8.72921e-08	232.943	1.92437e-06
MTERF	8.85692e-08	899.526	1.95042e-06
KCNN2	8.9783e-08	668.16	1.97503e-06
NCR1	9.03429e-08	837.725	1.98522e-06
ZNF737	9.0607e-08	1883.44	1.98889e-06
SPACA3	9.2149e-08	855.806	2.02058e-06
ZFY	9.31243e-08	2121.89	2.03978e-06
RNF222	9.38949e-08	921.272	2.05446e-06
ZNF286A	9.4302e-08	877.439	2.06117e-06
CCDC91	9.66882e-08	3167.83	2.10883e-06
TNFAIP8	9.79494e-08	584.758	2.13407e-06
PRAMEF1	9.88217e-08	698.18	2.15079e-06
C10orf27	9.91562e-08	1043.72	2.15578e-06
OFD1	9.94156e-08	1017.97	2.15913e-06
OR10H5	1.00151e-07	722.239	2.17281e-06
FAM71E2	1.00843e-07	760.065	2.18549e-06
METTL9	1.02295e-07	831.512	2.21463e-06
LAX1	1.0334e-07	496.216	2.2349e-06
MUSK	1.03824e-07	1123.34	2.24298e-06
CYBA	1.04188e-07	1266.71	2.24848e-06
CXCL10	1.04744e-07	802.52	2.2581e-06
C8orf37	1.06861e-07	717.007	2.29891e-06
TPMT	1.06833e-07	591.407	2.29891e-06
ASB7	1.07791e-07	882.377	2.31406e-06
SC65	1.07699e-07	1083.62	2.31406e-06
IMPG2	1.10204e-07	1245.69	2.3634e-06
PRAP1	1.11049e-07	178.554	2.37903e-06
C8orf46	1.13631e-07	835.022	2.43179e-06
CACNG3	1.14406e-07	1013.22	2.44582e-06
TMEM87B	1.1457e-07	603.948	2.44679e-06
CXCR5	1.15864e-07	734.816	2.4711e-06
TUBGCP2	1.15949e-07	563.347	2.4711e-06
FAM138F	1.185e-07	1063.6	2.52022e-06
POU3F1	1.18392e-07	342.478	2.52022e-06
BYSL	1.20724e-07	596.099	2.56485e-06
NUB1	1.21024e-07	714.507	2.56857e-06
HEXDC	1.2232e-07	1644.61	2.59339e-06
CHN1	1.244e-07	870.897	2.63475e-06
LPHN3	1.2516e-07	734.109	2.64812e-06
CLEC17A	1.25412e-07	1164.61	2.65072e-06
PASK	1.25544e-07	784.259	2.65077e-06
ACTL6A	1.25776e-07	1193.1	2.65294e-06
VASN	1.26854e-07	179.839	2.67292e-06
C9orf70	1.28458e-07	2397.73	2.70394e-06
ELFN1	1.28618e-07	1410.08	2.70453e-06
CBX5	1.29405e-07	822.555	2.7183e-06
CHPF2	1.30404e-07	877.792	2.73647e-06
GPR27	1.30723e-07	635.229	2.74037e-06
C9orf171	1.3187e-07	482.176	2.76159e-06
CBR1	1.33505e-07	823.317	2.79298e-06
ARGFX	1.3494e-07	1084.24	2.81949e-06
C1orf127	1.35047e-07	976.536	2.81949e-06
C6orf142	1.37118e-07	166.952	2.85982e-06
CSF3	1.44922e-07	572.676	3.01951e-06
ZNF585B	1.46217e-07	1199.27	3.04339e-06
EPS8L2	1.50896e-07	170.064	3.1376e-06
KANK1	1.5423e-07	164.908	3.20042e-06
MOV10	1.54133e-07	1032	3.20042e-06
PSD2	1.55077e-07	1085.88	3.21474e-06
DGCR8	1.55973e-07	681.3	3.23006e-06
SELPLG	1.64646e-07	1253.19	3.40624e-06
C1orf141	1.64876e-07	1818.7	3.40754e-06
C12orf65	1.67782e-07	727.859	3.46246e-06
RBP3	1.67871e-07	755.129	3.46246e-06
LEAP2	1.69654e-07	760.342	3.49573e-06
SEMA4A	1.77428e-07	828.936	3.65224e-06
OR10A3	1.77713e-07	2321.76	3.65443e-06
WNT6	1.79568e-07	1016.98	3.68887e-06
MEIS2	1.79932e-07	524.726	3.69267e-06
EIF2AK1	1.85369e-07	1806.23	3.80043e-06
CCT6P1	1.86167e-07	767.058	3.81299e-06
ARRB2	1.88661e-07	1058.08	3.86021e-06
BAIAP2	1.89609e-07	1005.29	3.87574e-06
AFAP1L2	1.90643e-07	139.292	3.89298e-06
CGGBP1	1.92605e-07	1406.32	3.92914e-06
AZIN1	1.9317e-07	654.095	3.93602e-06
PCDHA6	1.93326e-07	1327.93	3.93602e-06
OSR1	1.97116e-07	962.142	4.0092e-06
BOC	1.97816e-07	612.079	4.01946e-06
TDRD10	1.98111e-07	1700.48	4.02145e-06
CASP5	2.02925e-07	911.237	4.11511e-06
ARV1	2.07889e-07	378.117	4.2116e-06
CENPBD1	2.09045e-07	244.995	4.22781e-06
KRTAP27.1	2.09102e-07	273.779	4.22781e-06
IL1R2	2.15618e-07	633.264	4.35528e-06
BCKDK	2.15842e-07	1096.08	4.3555e-06
C2CD4D	2.16475e-07	420.419	4.36398e-06
ZKSCAN4	2.23596e-07	243.815	4.5031e-06
COPS7A	2.23832e-07	845.782	4.50344e-06
KLK8	2.24109e-07	573.604	4.50459e-06
SLC2A5	2.25372e-07	551.129	4.52554e-06
RALGAPB	2.26102e-07	884.827	4.53576e-06
KCTD9	2.26555e-07	910.609	4.5404e-06
ST6GALNAC6	2.27528e-07	1060.23	4.55544e-06
TSC22D1	2.32255e-07	694.705	4.64555e-06
PCGF2	2.33056e-07	499.413	4.65702e-06
PLAT	2.35124e-07	874.371	4.69378e-06
ITGBL1	2.38013e-07	316.751	4.74683e-06
CD5	2.38896e-07	1434.91	4.75982e-06
RCAN3	2.44766e-07	187.615	4.87202e-06
METTL11A	2.48269e-07	1163.67	4.93697e-06
C10orf93	2.51854e-07	957.279	4.99856e-06
PYGO1	2.51749e-07	715.402	4.99856e-06
MTHFR	2.52518e-07	673.508	5.0069e-06
C10orf111	2.55759e-07	1821.7	5.06626e-06
KIFAP3	2.62643e-07	731.602	5.1976e-06
PRRT3	2.64963e-07	1044.07	5.23846e-06
C8orf42	2.68138e-07	1204.3	5.29102e-06
CNGA4	2.67963e-07	517.106	5.29102e-06
FBL	2.68713e-07	510.211	5.29345e-06
SLC24A5	2.68778e-07	823.725	5.29345e-06
ARL13B	2.70861e-07	184.073	5.32935e-06
STAG3L3	2.71757e-07	783.389	5.34186e-06
ASGR1	2.75098e-07	162.952	5.40235e-06
RNF40	2.78857e-07	710.972	5.47093e-06
FGD1	2.79185e-07	498.339	5.47214e-06
LRRC10	2.80778e-07	764.115	5.4981e-06
LRRFIP2	2.81627e-07	1003.23	5.50946e-06
MFN1	2.83958e-07	1514.86	5.54977e-06
SLC22A14	2.85651e-07	237.558	5.57753e-06
SEZ6L2	2.87347e-07	854.024	5.60533e-06
SPAG11B	2.92854e-07	165.365	5.70731e-06
PPP1R14A	2.9342e-07	870.125	5.7129e-06
WDR44	3.04251e-07	204.059	5.91818e-06
C2orf7	3.07278e-07	678.966	5.97138e-06
KATNA1	3.1251e-07	2128.46	6.06731e-06
GPR111	3.13505e-07	1564.34	6.08086e-06
XIRP1	3.15174e-07	908.912	6.10747e-06
CPLX4	3.15652e-07	890.891	6.11096e-06
TMEM182	3.1707e-07	694.541	6.13261e-06
C1orf200	3.17921e-07	755.916	6.14328e-06
TIAM2	3.20274e-07	462.201	6.18292e-06
ALX3	3.21709e-07	704.134	6.20479e-06
STK17B	3.22306e-07	1221.25	6.21045e-06
PLEKHH3	3.28665e-07	713.785	6.32703e-06
UTP14C	3.31667e-07	772.126	6.37884e-06
C9orf80	3.32513e-07	773.093	6.38313e-06
RAP1GAP	3.32461e-07	1719.8	6.38313e-06
L3MBTL4	3.32999e-07	637.601	6.38647e-06
FBRS	3.39739e-07	558.359	6.50358e-06
ACPT	3.41302e-07	1061.67	6.5274e-06
ZNF252	3.42081e-07	267.491	6.53619e-06
FAM138B	3.46338e-07	963.954	6.61137e-06
SNORD115.39	3.47919e-07	882.609	6.63539e-06
L1TD1	3.5168e-07	660.284	6.70087e-06
PDE11A	3.55851e-07	1747.45	6.77406e-06
GTF3C1	3.58653e-07	627.145	6.82107e-06
IRF3	3.68574e-07	1772.81	7.00324e-06
ZNF101	3.69369e-07	813.488	7.01186e-06
ZNF248	3.70297e-07	523.601	7.02296e-06
PDLIM1	3.77736e-07	735.449	7.15743e-06
GZMM	3.81948e-07	998.754	7.23056e-06
LOC100133669	3.94229e-07	1069.83	7.45616e-06
SLC20A2	3.95923e-07	2288.63	7.48131e-06
HBB	4.0429e-07	761.901	7.63236e-06
NDUFB2	4.07633e-07	3357.93	7.6884e-06
MRPS2	4.09172e-07	829.715	7.71034e-06
ACTR3B	4.09992e-07	1567.46	7.7187e-06
ATP6V0E1	4.12139e-07	611.265	7.74489e-06
C12orf29	4.11945e-07	773.726	7.74489e-06
OR5L2	4.14773e-07	849.182	7.78724e-06
NKAIN3	4.20382e-07	991.125	7.88418e-06
TNFRSF1A	4.20705e-07	1091.1	7.88418e-06
OR2B2	4.24683e-07	1074.26	7.95147e-06
HSD17B2	4.26629e-07	936.643	7.98061e-06
PDZD2	4.27877e-07	302.003	7.99666e-06
MC3R	4.36253e-07	1004.79	8.14578e-06
IGF2BP2	4.37229e-07	596.312	8.15656e-06
KIF14	4.38435e-07	502.811	8.17164e-06
SLC1A4	4.52297e-07	694.426	8.42233e-06
NFS1	4.60033e-07	1173.7	8.55861e-06
FAM100A	4.6268e-07	845.204	8.59498e-06
ITGB5	4.62826e-07	494.802	8.59498e-06
GTF2IRD1	4.68436e-07	638.195	8.69129e-06
TMBIM6	4.69156e-07	2064.38	8.69678e-06
LOC285796	4.71012e-07	848.751	8.7233e-06
C19orf28	4.71499e-07	860.81	8.72443e-06
DNTTIP2	4.78158e-07	495.544	8.83968e-06
MAOB	4.79586e-07	989.242	8.85014e-06
TRPC6	4.79588e-07	829.501	8.85014e-06
HIGD1C	4.88719e-07	67.7979	9.01053e-06
MED29	4.99302e-07	796.264	9.19739e-06
DSCC1	5.11115e-07	1996.26	9.40654e-06
TEC	5.13796e-07	888.594	9.4474e-06
GPR50	5.15179e-07	266.138	9.46434e-06
TMEM11	5.1722e-07	578.658	9.49332e-06
LST.3TM12	5.17695e-07	1017.43	9.49355e-06
IQCB1	5.22411e-07	1378.84	9.57147e-06
TM9SF1	5.26242e-07	677.056	9.63306e-06
PTBP2	5.28635e-07	712.896	9.66822e-06
TXNDC3	5.38674e-07	634.15	9.84304e-06
C10orf120	5.45233e-07	408.893	9.94517e-06
LPA	5.44909e-07	744.667	9.94517e-06
PGA3	5.4704e-07	174.85	9.96926e-06
C10orf62	5.53515e-07	1095.63	1.00783e-05
LOC401431	5.83682e-07	439.215	1.06181e-05
PMS2L2	5.84972e-07	736.506	1.06322e-05
TRPM1	5.91244e-07	165.992	1.07366e-05
PLEKHA7	5.93455e-07	582.923	1.07673e-05
PIK3C2G	5.97116e-07	846.342	1.08241e-05
PDXK	6.0008e-07	646.965	1.08682e-05
UGT1A4	6.18051e-07	7982.19	1.11838e-05
DEC1	6.2914e-07	1013.91	1.13745e-05
BAALC	6.38418e-07	1127.13	1.1532e-05
LOC440896	6.40077e-07	1117.2	1.15518e-05
AKR1CL1	6.45056e-07	220.354	1.16314e-05
DNAJC12	6.47282e-07	240.714	1.16613e-05
HECW2	6.57301e-07	1765.04	1.18298e-05
TCP10L2	6.57788e-07	959.642	1.18298e-05
CD200R1L	6.63483e-07	666.537	1.19218e-05
C8orf44	6.67207e-07	828.1	1.19782e-05
KIAA1409	6.84241e-07	1566.75	1.22625e-05
IFNA21	6.85501e-07	1422.84	1.22744e-05
PECI	6.86922e-07	4877.17	1.22891e-05
C17orf100	6.97635e-07	685.834	1.2459e-05
FAM27A	6.98932e-07	769.537	1.24713e-05
SLC30A5	7.04627e-07	568.868	1.2562e-05
SIGIRR	7.05781e-07	598.261	1.25716e-05
PRODH2	7.08638e-07	1469.34	1.26115e-05
MSLN	7.1141e-07	664.944	1.26499e-05
TYROBP	7.12688e-07	784.442	1.26616e-05
MRPS12	7.16371e-07	958.517	1.2716e-05
CSGALNACT2	7.20268e-07	1158	1.27649e-05
SUN3	7.20366e-07	576.525	1.27649e-05
POM121L8P	7.21802e-07	470.606	1.27793e-05
CSNK1G3	7.28821e-07	1322.2	1.28924e-05
SNORD36B	7.36686e-07	1829.55	1.30203e-05
OR5AN1	7.37457e-07	1504.87	1.30227e-05
CD81	7.40402e-07	1028.28	1.30634e-05
CRYBA1	7.47523e-07	749.291	1.31777e-05
CARD14	7.68956e-07	754.722	1.35439e-05
IMPACT	7.70127e-07	628.695	1.35529e-05
AFM	7.86107e-07	3117.97	1.38223e-05
PRKAG3	7.87289e-07	163.7	1.38312e-05
NNT	7.94311e-07	1280.27	1.39426e-05
LOC729668	7.95512e-07	685.615	1.39517e-05
GIMAP8	8.01946e-07	2543.39	1.40526e-05
PFDN5	8.02778e-07	934.974	1.40551e-05
CCDC74B	8.08673e-07	2456.8	1.41463e-05
TSPAN16	8.10045e-07	1520.33	1.41582e-05
ANGPTL5	8.23499e-07	1499.33	1.43811e-05
UBE2D2	8.35586e-07	732.896	1.45797e-05
VAT1	8.38163e-07	864.054	1.46123e-05
C3orf62	8.40793e-07	251.181	1.46457e-05
RPL24	8.48927e-07	646.151	1.47748e-05
NAIP	8.51429e-07	1220.01	1.48058e-05
TLE2	8.55229e-07	1161.63	1.48592e-05
RPL4	8.63492e-07	722.974	1.49901e-05
BTBD12	8.79777e-07	613.159	1.52599e-05
TMEM93	8.81132e-07	546.56	1.52705e-05
SCN8A	8.88768e-07	1150.37	1.53898e-05
FEM1C	8.92264e-07	302.959	1.54373e-05
CG030	9.00669e-07	1507.63	1.55696e-05
APBB3	9.12994e-07	800.05	1.57693e-05
LOC100129055	9.18699e-07	315.685	1.58545e-05
C12orf68	9.28855e-07	246.711	1.60163e-05
HERC5	9.3006e-07	1189.64	1.60236e-05
DTYMK	9.40506e-07	844.862	1.619e-05
GOLT1B	9.44248e-07	662.751	1.62407e-05
RBM46	9.52158e-07	308.031	1.63631e-05
PPARGC1B	9.63231e-07	519.802	1.65395e-05
DCLK2	9.68341e-07	441.499	1.65994e-05
GLOD4	9.67914e-07	1458.39	1.65994e-05
KRTAP5.7	9.72201e-07	922.133	1.66517e-05
PRPF8	9.80717e-07	946.19	1.67835e-05
STK31	9.91718e-07	557.875	1.69576e-05
OR51V1	9.98011e-07	1163.48	1.7051e-05
KLF11	1.00136e-06	520.83	1.70939e-05
SNX13	1.00918e-06	769.523	1.72131e-05
NBPF16	1.01674e-06	415.326	1.73134e-05
OR1J4	1.01939e-06	297.422	1.7344e-05
TIMP4	1.02366e-06	973.575	1.74022e-05
NCCRP1	1.03322e-06	238.597	1.75502e-05
LOC646851	1.04501e-06	2892.83	1.77212e-05
MRPL38	1.04464e-06	370.394	1.77212e-05
GIPC1	1.05735e-06	419.766	1.79156e-05
PLA2G4E	1.08365e-06	973.981	1.83459e-05
NDUFA12	1.08512e-06	518.595	1.83558e-05
GNAT3	1.12249e-06	689.788	1.89566e-05
ZNF620	1.12232e-06	812.233	1.89566e-05
PER4	1.1496e-06	313.533	1.93985e-05
AMY2A	1.1588e-06	749.672	1.95375e-05
CCL16	1.16718e-06	1031	1.96628e-05
ANKRD19	1.16982e-06	1084.09	1.96909e-05
KIF4A	1.18246e-06	619.352	1.98671e-05
PPIA	1.18319e-06	370.218	1.98671e-05
VARS2	1.18171e-06	865.823	1.98671e-05
IFT81	1.1855e-06	1331.32	1.98897e-05
GALE	1.21128e-06	652.012	2.03055e-05
SYTL3	1.22054e-06	382.724	2.0444e-05
FUT10	1.2236e-06	2106.82	2.04785e-05
CNTNAP1	1.23317e-06	870.93	2.06219e-05
FBXO27	1.23745e-06	1075.25	2.06598e-05
MRPL18	1.23703e-06	957.235	2.06598e-05
LPAR4	1.23965e-06	293.414	2.06796e-05
STRC	1.24886e-06	726.783	2.08164e-05
CHST11	1.26241e-06	1352.08	2.10251e-05
PAFAH2	1.26658e-06	823.602	2.10774e-05
OSTBETA	1.28548e-06	591.066	2.13572e-05
VNN1	1.28512e-06	709.135	2.13572e-05
PLCB2	1.29491e-06	4965.56	2.14965e-05
CDH23	1.32695e-06	739.538	2.20105e-05
DGKA	1.35126e-06	207.106	2.23957e-05
FPGT	1.3697e-06	839.368	2.2683e-05
GADL1	1.37861e-06	780.997	2.28121e-05
AKIRIN1	1.39566e-06	522.283	2.30757e-05
NFIX	1.39947e-06	810.465	2.31013e-05
STX17	1.39883e-06	620.195	2.31013e-05
RRS1	1.40972e-06	491.951	2.32519e-05
RAET1L	1.4204e-06	295.454	2.34092e-05
FGF16	1.44547e-06	220.947	2.38032e-05
LYPD1	1.45784e-06	2568.31	2.39877e-05
SYT16	1.4907e-06	548.736	2.45087e-05
RSPH9	1.50447e-06	1228.02	2.47152e-05
ZMYM5	1.51682e-06	761.379	2.48981e-05
GPX6	1.51894e-06	711.166	2.4913e-05
CASKIN2	1.53369e-06	739.933	2.51349e-05
ZNF782	1.53935e-06	674.973	2.52075e-05
RC3H1	1.55075e-06	764.966	2.53738e-05
C14orf182	1.59062e-06	1010.09	2.60055e-05
PSG8	1.60692e-06	452.895	2.6251e-05
BTRC	1.61482e-06	786.211	2.63592e-05
ADRA1D	1.62854e-06	873.749	2.6562e-05
ARAP2	1.63019e-06	1607.34	2.65677e-05
ANKRD26	1.6338e-06	624.401	2.66054e-05
RTKN	1.64314e-06	1171.05	2.67362e-05
DDR1	1.64769e-06	335.459	2.6789e-05
KRT73	1.66646e-06	380.07	2.70728e-05
TUBB2A	1.69773e-06	812.906	2.75589e-05
UQCC	1.73675e-06	206.283	2.81699e-05
HPS4	1.74883e-06	710.856	2.83435e-05
TOM1	1.77652e-06	616.121	2.87695e-05
SERINC3	1.7891e-06	1033.35	2.89504e-05
OR56A1	1.79343e-06	743.545	2.89758e-05
SIX1	1.7935e-06	337.888	2.89758e-05
OR6V1	1.80117e-06	1044.54	2.90769e-05
C2orf80	1.80265e-06	749.883	2.90779e-05
FAM111A	1.83132e-06	853.735	2.94938e-05
HMGN2	1.83117e-06	207.679	2.94938e-05
PATE4	1.85886e-06	798.132	2.9914e-05
MIER1	1.86726e-06	254.761	3.00256e-05
ZNF85	1.88357e-06	706.46	3.02641e-05
LOC150776	1.88583e-06	829.941	3.02767e-05
LY6G6D	1.89268e-06	575.513	3.03628e-05
GBX1	1.91993e-06	696.319	3.07519e-05
PCDHGC3	1.91858e-06	2244.1	3.07519e-05
PPIP5K2	1.9233e-06	259.052	3.07818e-05
SOBP	1.94884e-06	655.544	3.11663e-05
PLA2G4F	1.95173e-06	1555.56	3.1188e-05
PRR5.ARHGAP8	1.95951e-06	478.86	3.12881e-05
PCSK2	1.9694e-06	1425.45	3.14215e-05
KIAA1045	1.98516e-06	660.413	3.16483e-05
EIF4E	1.99583e-06	1563.85	3.17937e-05
XPOT	2.01532e-06	242.952	3.20792e-05
ORMDL1	2.03452e-06	1154.79	3.23597e-05
LYAR	2.04037e-06	902.375	3.24276e-05
C1orf146	2.04692e-06	959.771	3.25065e-05
LOC643719	2.07275e-06	1487.3	3.28913e-05
VPS11	2.08048e-06	148.717	3.29884e-05
KRTAP10.9	2.12928e-06	510.946	3.37101e-05
MGC45800	2.13458e-06	692.769	3.37419e-05
TNFAIP8L3	2.1339e-06	55.9104	3.37419e-05
DUS3L	2.17895e-06	1017.55	3.44166e-05
ITGA5	2.18537e-06	802.806	3.44915e-05
ARL8A	2.21577e-06	657.813	3.49444e-05
KIAA0087	2.22782e-06	874.145	3.51075e-05
SLC39A8	2.23067e-06	162.164	3.51253e-05
SGCE	2.24008e-06	323.01	3.52464e-05
ZNF702P	2.26945e-06	1281.51	3.56811e-05
NPC2	2.28287e-06	714.425	3.58647e-05
SLC35D1	2.28529e-06	704.492	3.58751e-05
PTPRJ	2.30883e-06	797.943	3.6217e-05
TCTN3	2.31502e-06	176.278	3.62864e-05
CATSPER1	2.33682e-06	623.419	3.66e-05
PLXNA1	2.35877e-06	1263.48	3.69156e-05
OR2W5	2.37901e-06	764.019	3.71786e-05
SLC16A1	2.3792e-06	544.618	3.71786e-05
TSNARE1	2.38656e-06	586.403	3.72653e-05
SP3	2.39389e-06	720.695	3.73274e-05
ZNF358	2.39418e-06	181.089	3.73274e-05
FBXL12	2.39874e-06	576.322	3.73701e-05
ZNF622	2.40504e-06	134.058	3.74397e-05
LOC647309	2.45535e-06	169.439	3.8194e-05
NPR2	2.48164e-06	3058.27	3.85736e-05
ACTL8	2.49655e-06	905.868	3.87639e-05
MFSD1	2.49766e-06	86.2083	3.87639e-05
AKAP10	2.50788e-06	1057.62	3.88871e-05
CA13	2.50939e-06	909.399	3.88871e-05
DNMT3B	2.54771e-06	624.609	3.9451e-05
XKRX	2.5529e-06	675.518	3.95016e-05
C21orf63	2.56872e-06	691.534	3.97163e-05
CYP26C1	2.61532e-06	803.466	4.04063e-05
RCBTB2	2.68616e-06	836.676	4.14384e-05
PPP1R13B	2.70398e-06	1394.61	4.16819e-05
PCOLCE	2.72677e-06	240.497	4.20016e-05
SGEF	2.78052e-06	886.43	4.27975e-05
TUBA3D	2.80316e-06	611.724	4.31136e-05
C2orf56	2.81765e-06	1135.2	4.33039e-05
CYC1	2.82507e-06	826.511	4.33855e-05
TNFRSF10A	2.84284e-06	413.4	4.36256e-05
KHNYN	2.86616e-06	1402.47	4.39507e-05
CNTFR	2.88578e-06	612.234	4.42184e-05
OR10T2	2.89081e-06	206.142	4.42624e-05
CIAO1	2.97521e-06	508.455	4.55207e-05
KIAA0355	2.99663e-06	1199.69	4.58142e-05
SNORD42B	3.02137e-06	487.685	4.61237e-05
MUC16	3.06592e-06	746.402	4.67342e-05
SNORA61	3.12759e-06	850.638	4.76389e-05
TLX1NB	3.13078e-06	1297.5	4.7652e-05
FKBP1B	3.1441e-06	171.09	4.78193e-05
NCOA5	3.16746e-06	705.697	4.81382e-05
LPHN1	3.18364e-06	165.945	4.8313e-05
LOC84989	3.2185e-06	674.562	4.8806e-05
GK	3.22549e-06	1150.04	4.88758e-05
OR2T5	3.22947e-06	937.588	4.89e-05
NCRNA00115	3.26552e-06	845.944	4.94094e-05
USP7	3.27644e-06	317.426	4.95381e-05
PSMB6	3.30327e-06	783.19	4.99069e-05
STRA6	3.31918e-06	609.116	5.01103e-05
LY6G5B	3.34271e-06	850.153	5.04285e-05
ATP6V1D	3.45044e-06	836.599	5.20154e-05
KIF1B	3.4614e-06	909.682	5.21309e-05
PARD6G	3.46319e-06	590.008	5.21309e-05
OLFM3	3.48679e-06	280.616	5.24477e-05
GOLGB1	3.51935e-06	689.177	5.28986e-05
ELTD1	3.53132e-06	203.094	5.30008e-05
SNX30	3.53121e-06	1150.51	5.30008e-05
HES5	3.55298e-06	324.988	5.32709e-05
RIMKLA	3.55451e-06	4190.9	5.32709e-05
USP26	3.57629e-06	293.98	5.35581e-05
MT1M	3.59044e-06	-1277.15	5.37308e-05
FAM101A	3.60537e-06	178.847	5.39148e-05
C19orf23	3.62252e-06	720.488	5.40925e-05
HORMAD2	3.62898e-06	876.933	5.41494e-05
ODZ3	3.63325e-06	653.361	5.41737e-05
C6orf59	3.65837e-06	755.706	5.44867e-05
TRIM47	3.65955e-06	1366.36	5.44867e-05
ABI3	3.67808e-06	582.928	5.47228e-05
CEBPG	3.76722e-06	942.797	5.59678e-05
TTLL3	3.76536e-06	602.567	5.59678e-05
ATP8B4	3.77999e-06	1173.53	5.61e-05
ZNF717	3.78159e-06	928.07	5.61e-05
OR2T1	3.84127e-06	635.928	5.69442e-05
TAS2R13	3.89434e-06	355.233	5.76891e-05
PDZK1P1	3.97287e-06	267.602	5.87676e-05
RTN4R	3.98446e-06	637.831	5.88964e-05
C1orf93	4.01332e-06	843.331	5.92803e-05
GMPR2	4.05059e-06	674.247	5.97878e-05
KRT74	4.06277e-06	607.183	5.99244e-05
SNORD75	4.07332e-06	1192.17	6.00368e-05
C20orf132	4.1001e-06	776.097	6.03881e-05
SLC25A30	4.10546e-06	677.262	6.04236e-05
DIP2B	4.11899e-06	181.263	6.05793e-05
TSGA14	4.15758e-06	1415.53	6.11031e-05
ARHGAP18	4.22487e-06	616.539	6.20475e-05
CPSF3L	4.23832e-06	1229.31	6.2156e-05
IPO7	4.23687e-06	266.012	6.2156e-05
SEC31A	4.25991e-06	494.947	6.24279e-05
TNMD	4.32225e-06	669.204	6.32962e-05
ZC3H14	4.32626e-06	1201.14	6.33097e-05
DEFB103B	4.34259e-06	1534.7	6.35034e-05
CTDSPL	4.35078e-06	1446.2	6.35778e-05
C1orf201	4.36999e-06	479.238	6.3813e-05
C1orf84	4.39203e-06	462.848	6.40437e-05
LOC642826	4.39057e-06	1184.99	6.40437e-05
KCNF1	4.49015e-06	658.188	6.5428e-05
DNER	4.50133e-06	946.415	6.55443e-05
CCDC89	4.51101e-06	1221.8	6.56385e-05
KDM4C	4.51786e-06	1297.96	6.56916e-05
SCN4B	4.53347e-06	598.723	6.58719e-05
LOC90784	4.54914e-06	338.075	6.60527e-05
LOC729176	4.56399e-06	633.712	6.62214e-05
TNFAIP2	4.59556e-06	2339.67	6.66324e-05
KCNE4	4.66957e-06	1744.01	6.76576e-05
GJA5	4.68597e-06	594.936	6.78473e-05
SLC10A7	4.71555e-06	349.548	6.82274e-05
FGF20	4.7297e-06	653.877	6.83839e-05
RAC3	4.73571e-06	3481.15	6.84226e-05
ANKRD16	4.74822e-06	793.841	6.8555e-05
TRIM36	4.75364e-06	606.013	6.85849e-05
MIDN	4.80746e-06	-1016.87	6.93126e-05
RNF145	4.83204e-06	795.8	6.96181e-05
PSG3	4.83922e-06	685.778	6.96725e-05
RSPH10B2	4.85031e-06	457.956	6.97832e-05
CALCOCO1	4.87367e-06	1340.21	7.00701e-05
GOSR2	4.8887e-06	162.263	7.02369e-05
TSPY3	4.91065e-06	862.194	7.05029e-05
LCN10	4.93516e-06	742.914	7.08052e-05
SPI1	4.96734e-06	1156.52	7.12171e-05
EIF3D	4.98592e-06	1404.39	7.14335e-05
C6orf217	4.99309e-06	833.469	7.14363e-05
SERPINB2	4.99113e-06	998.268	7.14363e-05
DDA1	5.00719e-06	575.023	7.15882e-05
RNF32	5.02467e-06	1249.49	7.1788e-05
IGFL1	5.04573e-06	621.601	7.20387e-05
LCE1B	5.05036e-06	173.226	7.20546e-05
TIMP2	5.05886e-06	3848.25	7.21257e-05
SAA4	5.06432e-06	798.846	7.21533e-05
FHL5	5.07177e-06	1178.06	7.22093e-05
C4A	5.08923e-06	662.815	7.24076e-05
FAM179A	5.14234e-06	852.162	7.31125e-05
NCAPD2	5.17626e-06	1096.8	7.35438e-05
STL	5.27414e-06	216.316	7.48826e-05
ADH5	5.30512e-06	719.079	7.52704e-05
RIOK1	5.33347e-06	1137.63	7.56201e-05
DLGAP5	5.35273e-06	2197.14	7.58104e-05
FAHD2B	5.35428e-06	1743.55	7.58104e-05
FAM109A	5.35896e-06	3133.97	7.58243e-05
SOSTDC1	5.37708e-06	324.93	7.60282e-05
TRIM46	5.40048e-06	707.552	7.63064e-05
CXorf57	5.45562e-06	686.687	7.70324e-05
HAL	5.48061e-06	747.631	7.73321e-05
TRIM74	5.50213e-06	990.998	7.75823e-05
ART1	5.52952e-06	1289.26	7.79149e-05
PTGS1	5.5589e-06	736.738	7.82751e-05
PCDHB7	5.58201e-06	708.679	7.85466e-05
LOC541471	5.58934e-06	743.144	7.85958e-05
NPTX1	5.61462e-06	945.971	7.88972e-05
SORT1	5.64498e-06	681.636	7.92694e-05
FGF13	5.69399e-06	633.064	7.99029e-05
RESP18	5.78311e-06	159.419	8.10426e-05
S100A4	5.80459e-06	166.138	8.1288e-05
TTC9	5.85908e-06	969.817	8.19952e-05
SNORA79	5.93722e-06	223.663	8.29754e-05
CD37	5.96593e-06	744.542	8.33199e-05
RNH1	5.97795e-06	254.894	8.33952e-05
PPM1G	5.98494e-06	865.762	8.34148e-05
FOLR1	5.99263e-06	529.923	8.34653e-05
COL19A1	6.06745e-06	434.751	8.42783e-05
DNAJB13	6.05959e-06	509.698	8.42783e-05
ZHX2	6.06577e-06	517.929	8.42783e-05
CCDC87	6.0774e-06	536.746	8.43594e-05
SAMSN1	6.11409e-06	-713.272	8.48113e-05
ENOSF1	6.13698e-06	313.055	8.50712e-05
KRT14	6.18362e-06	418.304	8.56598e-05
GAGE2B	6.2032e-06	1195.09	8.58731e-05
SH3GLB1	6.2644e-06	635.634	8.66034e-05
TNNI2	6.2959e-06	910.354	8.69801e-05
CHRNA4	6.34385e-06	223.08	8.75835e-05
HLA.DRB5	6.35304e-06	735.003	8.7593e-05
KRTAP5.6	6.35308e-06	616.394	8.7593e-05
TMEM169	6.36297e-06	685.104	8.76705e-05
KRTAP13.3	6.50304e-06	2914.09	8.95401e-05
ATHL1	6.55699e-06	122.956	9.02224e-05
C6orf176	6.5718e-06	709.219	9.03158e-05
PAK4	6.57259e-06	773.425	9.03158e-05
PDZK1	6.58187e-06	563.062	9.03828e-05
RPS3A	6.60656e-06	611.108	9.06611e-05
C4orf46	6.61367e-06	728.33	9.0698e-05
RBKS	6.63224e-06	486.183	9.08918e-05
SLC24A3	6.75939e-06	1165.93	9.25725e-05
C12orf66	6.81517e-06	-816.535	9.32741e-05
ANKRD42	6.90232e-06	873.464	9.44039e-05
LSM12	7.03129e-06	972.103	9.61036e-05
NR2E3	7.14636e-06	692.366	9.76113e-05
RRAGD	7.15883e-06	706.629	9.77166e-05
CLDN4	7.16936e-06	752.811	9.77945e-05
ZNF839	7.17408e-06	520.838	9.77945e-05
FLJ42393	7.24927e-06	128.893	9.87538e-05
CWF19L1	7.25638e-06	522.463	9.87851e-05
DHX58	7.31729e-06	1175.5	9.95481e-05
TIPARP	7.34382e-06	783.245	9.98429e-05
GALNT8	7.36667e-06	765.988	0.000100087
MMD	7.37554e-06	868.665	0.000100141
VTI1B	7.40595e-06	769.029	0.000100488
C4orf26	7.43652e-06	883.908	0.000100836
EPB41L1	7.48111e-06	971.39	0.000101373
C14orf73	7.55612e-06	322.772	0.000102322
PADI2	7.58592e-06	685.791	0.000102658
WDR36	7.62824e-06	1502.65	0.000103162
SULT6B1	7.65943e-06	751.176	0.000103516
ZNF221	7.71588e-06	746.005	0.00010421
SPDYC	7.79864e-06	787.603	0.000105259
PEX19	7.80414e-06	895.412	0.000105264
MAP6D1	7.90631e-06	643.265	0.000106571
C3orf33	7.9725e-06	441.393	0.000107393
MTMR11	7.97933e-06	951.599	0.000107414
LOC152024	8.02155e-06	767.044	0.000107912
PLD4	8.20533e-06	1014.79	0.00011024
MUC7	8.22831e-06	843.68	0.000110476
HIGD2A	8.24172e-06	336.75	0.000110584
KBTBD13	8.27905e-06	716.942	0.000111012
DPP6	8.36141e-06	1247.83	0.000112043
DEF6	8.38673e-06	343.074	0.000112289
RGNEF	8.3907e-06	934.241	0.000112289
PTGES	8.45133e-06	2155.84	0.000113026
ZNF565	8.47745e-06	582.095	0.000113302
COTL1	8.48909e-06	710.168	0.000113383
NUDT9P1	8.565e-06	778.964	0.000114248
OR2T3	8.56376e-06	206.161	0.000114248
ANXA13	8.75374e-06	530.746	0.00011669
CDC37	8.77668e-06	693.115	0.00011692
EMR1	8.81182e-06	733.085	0.000117312
PHF23	8.87824e-06	121.262	0.000118119
FBXO43	8.91644e-06	746.167	0.00011855
CARD17	8.93825e-06	1626.86	0.000118763
CNKSR3	8.95602e-06	1387.71	0.000118922
C14orf156	9.00987e-06	743.118	0.00011956
RNASEN	9.0876e-06	997.933	0.000120514
KCNN4	9.22728e-06	1685.63	0.000122287
LYRM2	9.31549e-06	1383.69	0.000123376
CT47A7	9.33982e-06	1056.07	0.000123548
IFI27L2	9.34052e-06	945.575	0.000123548
ALKBH6	9.42819e-06	1272.82	0.000124627
ZMYND19	9.44015e-06	644.588	0.000124705
ERP29	9.71068e-06	1060.87	0.000128113
IFLTD1	9.70819e-06	1169.42	0.000128113
COG8	9.74984e-06	470.285	0.000128545
HIST1H2BK	9.75594e-06	915.094	0.000128545
PSMB9	9.76372e-06	872.718	0.000128547
SMAD6	9.76863e-06	844.997	0.000128547
NFRKB	9.78856e-06	845.993	0.000128727
JPH4	9.8325e-06	759.338	0.000129222
ADAM30	9.94551e-06	655.679	0.00013054
ARHGAP30	1.00213e-05	732.786	0.000131451
ZNF281	1.00574e-05	450.13	0.00013184
MAGEB1	1.00729e-05	1061.5	0.000131958
MAST4	1.01239e-05	1005.86	0.000132542
GRAPL	1.0142e-05	1177.57	0.000132694
OR4P4	1.01965e-05	752.39	0.000133321
FLJ45983	1.02951e-05	535.325	0.000134526
LRTM2	1.03365e-05	557.618	0.000134981
CRYZ	1.03755e-05	1024.63	0.000135403
C18orf62	1.03903e-05	917.159	0.00013551
DYNLL1	1.03981e-05	920.253	0.000135526
LOC100129716	1.04096e-05	1086.65	0.000135589
TNFSF15	1.04199e-05	1195.99	0.000135638
CDH20	1.04504e-05	842.982	0.000135948
TMC5	1.0546e-05	-1597.6	0.000137105
KITLG	1.05706e-05	643.871	0.000137337
DDIT4L	1.06883e-05	500.96	0.000138779
RARB	1.07799e-05	391.964	0.000139879
CDH7	1.08214e-05	140.062	0.000140329
LRRN4CL	1.103e-05	108.105	0.000142943
ZNF747	1.11511e-05	-1095.26	0.000144422
HOXA5	1.13456e-05	137.701	0.000146756
FUCA2	1.14871e-05	1033.67	0.000148492
PLAC9	1.15907e-05	1813.67	0.000149737
SNORD48	1.16886e-05	552.394	0.000150906
MTSS1L	1.19069e-05	715.103	0.000153628
CD36	1.19736e-05	1123.84	0.000154392
VSX2	1.20681e-05	975.892	0.000155513
TAOK2	1.21668e-05	203.416	0.000156686
SNRPB	1.23191e-05	223.633	0.000158547
SCXB	1.23287e-05	1091.29	0.000158571
TMEM189.UBE2V1	1.23732e-05	603.316	0.000159044
SCNM1	1.23958e-05	200.98	0.000159235
MID2	1.24684e-05	689.657	0.000160067
TMPRSS4	1.25649e-05	769.087	0.000161205
MICALCL	1.26641e-05	441.344	0.000162376
KIAA0408	1.31036e-05	729.838	0.000167907
PPP1R12B	1.31397e-05	1040.08	0.000168191
TMED10P1	1.31423e-05	854.15	0.000168191
CMTM7	1.33418e-05	566.39	0.000170639
ARFIP1	1.34796e-05	617.64	0.000172293
CRYBA4	1.35226e-05	1449.1	0.000172735
ZDHHC4	1.35926e-05	537.306	0.000173521
OR2T6	1.36874e-05	683.783	0.000174623
GABPB1	1.38122e-05	928.119	0.000176105
ATG2B	1.39645e-05	809.174	0.000177936
MT1F	1.40078e-05	993.145	0.000178378
RBM12B	1.4052e-05	891.047	0.000178829
RAET1K	1.40898e-05	358.703	0.000179089
SUMO1P3	1.40818e-05	1735.45	0.000179089
ACOT11	1.41811e-05	1767.62	0.000180104
ATP5D	1.41873e-05	910.182	0.000180104
SESN3	1.46685e-05	968.824	0.000186097
FCAR	1.47103e-05	79.2574	0.000186513
POTEF	1.47928e-05	1147.6	0.000187442
DNAJC10	1.48311e-05	1024.49	0.000187812
KCNIP1	1.50265e-05	108.516	0.000190169
CYHR1	1.50712e-05	576.624	0.000190616
KRTAP4.3	1.51785e-05	688.145	0.000191856
WDFY2	1.52172e-05	1194.55	0.000192227
KRTAP4.2	1.53421e-05	1172.18	0.000193684
MAPK14	1.55129e-05	631.069	0.00019572
DKFZP686I15217	1.57135e-05	310.765	0.00019813
TTLL13	1.57243e-05	540.902	0.000198144
ELL3	1.57571e-05	72.2667	0.000198313
TREML1	1.57483e-05	149.731	0.000198313
C11orf46	1.57819e-05	84.9161	0.000198503
KIAA1109	1.58555e-05	1226.44	0.000199307
HLA.C	1.59371e-05	1152.26	0.000200192
SLC7A5P2	1.59455e-05	997.428	0.000200192
WDR67	1.59622e-05	769.421	0.00020028
SLC22A20	1.59728e-05	1261.7	0.00020029
INTS8	1.60203e-05	608.404	0.000200762
SNORD57	1.60399e-05	645.22	0.000200885
SPEF2	1.61549e-05	155.407	0.000202202
CLPTM1	1.62726e-05	1169.57	0.000203462
PPME1	1.62754e-05	619.831	0.000203462
PCDHGA2	1.62952e-05	666.248	0.000203585
ZFYVE21	1.63185e-05	564.193	0.000203752
DLX3	1.64356e-05	635.398	0.00020509
CHD1L	1.65562e-05	693.066	0.000206469
BAT4	1.67171e-05	813.692	0.000208349
GSTO1	1.6762e-05	-1357.75	0.000208782
FER1L5	1.68642e-05	655.268	0.000209927
MAP1LC3C	1.6911e-05	1704.14	0.000210382
TMEM203	1.69655e-05	1033.45	0.000210931
NRBP2	1.70279e-05	491.782	0.000211579
NES	1.70496e-05	166.025	0.00021172
CARD6	1.72515e-05	723.464	0.000214098
ZNF727	1.7269e-05	856.248	0.000214186
C11orf80	1.73392e-05	242.842	0.000214927
SNORD113.2	1.74512e-05	926.955	0.000216184
PDZK1IP1	1.7504e-05	-881.776	0.000216708
GUCA2B	1.75298e-05	899.41	0.000216765
SLC2A4RG	1.75418e-05	789.779	0.000216782
LRRC14B	1.75768e-05	1090.17	0.000217084
KCNJ8	1.77656e-05	626.273	0.000219283
SPNS1	1.78173e-05	683.727	0.00021979
TGIF2LX	1.78568e-05	434.482	0.000220144
WDR61	1.78996e-05	1925.94	0.000220539
LOC100286844	1.80371e-05	2191.24	0.0002221
CDAN1	1.80495e-05	1027.61	0.00022212
GJA1	1.8069e-05	459.29	0.000222226
CREB3	1.80831e-05	2008.25	0.000222267
SSTR1	1.82413e-05	566.283	0.000224077
OR7G3	1.82766e-05	3690.54	0.000224208
TNFAIP6	1.82632e-05	560.417	0.000224208
ZNF570	1.82848e-05	543.77	0.000224208
ZNF136	1.83023e-05	2521.84	0.000224288
ATP2C2	1.83422e-05	669.655	0.000224643
CEPT1	1.8365e-05	1195.98	0.000224787
ARHGEF19	1.85105e-05	3167.56	0.000226433
YOD1	1.85562e-05	-1952.36	0.000226857
PHF11	1.863e-05	642.899	0.000227624
BANK1	1.87065e-05	-1444.39	0.000228422
LIME1	1.88426e-05	1020.43	0.000229947
C19orf59	1.88705e-05	1528.51	0.000230151
GLRA4	1.88912e-05	295.887	0.000230266
RANBP10	1.89474e-05	842.393	0.000230813
PITPNC1	1.9053e-05	125.923	0.000231963
SAV1	1.90664e-05	337.937	0.000231988
SKAP1	1.92641e-05	903.8	0.000234254
FBXO18	1.94159e-05	268.379	0.00023596
IGDCC4	1.95256e-05	716.287	0.000237152
ISLR2	1.95543e-05	190.421	0.00023736
FBXO41	1.96207e-05	329.472	0.000237885
OR2W1	1.96926e-05	196.913	0.000238601
SRGN	1.9703e-05	1385.23	0.000238601
MBLAC2	1.97526e-05	762.548	0.000239061
RAD51L1	1.9768e-05	478.461	0.000239105
PVT1	1.98888e-05	1081.67	0.000240424
COPS8	1.99936e-05	241.695	0.000241549
LDLRAD1	2.0066e-05	748.325	0.000242281
LOC407835	2.0088e-05	1229.52	0.000242404
SERPINH1	2.03657e-05	1039.78	0.000245502
TAS2R1	2.03797e-05	658.05	0.000245502
XKR6	2.03807e-05	1169.49	0.000245502
ONECUT1	2.04695e-05	887.933	0.000246427
C10orf118	2.05269e-05	477.673	0.000246829
TBRG1	2.05187e-05	550.944	0.000246829
NDUFA3	2.0558e-05	269.192	0.000247057
ZNF187	2.05739e-05	169.793	0.000247104
OR51D1	2.06069e-05	148.84	0.000247267
REN	2.06116e-05	880.351	0.000247267
KIAA1267	2.06922e-05	778.554	0.000248078
ANKRD10	2.07547e-05	754.778	0.000248481
LOC441177	2.07613e-05	353.79	0.000248481
LOC678655	2.0853e-05	677.924	0.000249288
UGT1A9	2.08461e-05	264.302	0.000249288
UHRF1	2.0921e-05	734.354	0.000249954
GRAMD1C	2.10452e-05	438.019	0.000251292
SLC23A3	2.10823e-05	613.131	0.000251589
C1orf31	2.10961e-05	787.864	0.000251607
GGCT	2.12996e-05	620.651	0.000253886
DCAF4L1	2.13568e-05	586.646	0.00025442
C12orf57	2.13706e-05	268.61	0.000254437
SCN4A	2.13925e-05	1561.83	0.000254549
BRF1	2.15121e-05	820.564	0.000255825
NCKAP5L	2.1756e-05	629.228	0.000258575
CCNA1	2.17986e-05	2010.24	0.000258931
OXTR	2.21352e-05	738.736	0.000262777
GRM5	2.22648e-05	445.429	0.000264162
TP53TG1	2.22893e-05	521.237	0.0002643
NGRN	2.2378e-05	113.208	0.000265198
DOCK2	2.23931e-05	1073.97	0.000265224
AMH	2.25882e-05	1115.75	0.000267381
SCARNA16	2.26588e-05	755.494	0.000268062
SLC6A6	2.27075e-05	122.334	0.000268483
ANKRD20A4	2.30345e-05	713.512	0.000271723
GOLGA6B	2.30318e-05	643.493	0.000271723
HIST1H2BL	2.30272e-05	803.647	0.000271723
NDUFS4	2.30002e-05	691.158	0.000271723
CAP2	2.31277e-05	1906.73	0.000272665
KRT35	2.32405e-05	650.18	0.000273838
MLANA	2.32697e-05	710.823	0.000274024
ARL8B	2.33312e-05	807.197	0.000274432
HTN3	2.33284e-05	1262.74	0.000274432
PMP2	2.33925e-05	715.694	0.000274996
C1QTNF6	2.36402e-05	389.946	0.000277748
ANP32E	2.38629e-05	512.865	0.000280204
RASSF6	2.4408e-05	724.914	0.000286442
VMA21	2.45426e-05	1539.42	0.000287856
C7orf13	2.48154e-05	583.83	0.00029089
PILRA	2.49901e-05	1131.24	0.00029277
PIR	2.50703e-05	1151.09	0.000293541
CSMD1	2.51486e-05	745.529	0.000294291
ACOT7	2.52193e-05	473.502	0.00029495
OR6Y1	2.52741e-05	713.306	0.000295421
PDLIM2	2.54116e-05	806.991	0.000296859
COX16	2.54941e-05	334.285	0.000297653
SNAR.A4	2.55463e-05	482.108	0.000297923
SNORD67	2.55434e-05	772.869	0.000297923
SECISBP2	2.55658e-05	720.34	0.000297982
EMX2	2.55968e-05	778.34	0.000298174
COPS7B	2.5856e-05	-958.221	0.000300851
ST6GALNAC2	2.58543e-05	628.582	0.000300851
FAM9B	2.58798e-05	1080.33	0.000300957
KIAA1107	2.61133e-05	759.274	0.000303501
PLCD4	2.61367e-05	-959.793	0.000303601
C15orf50	2.62504e-05	985.791	0.000304749
ATP6V0A1	2.62874e-05	92.9393	0.000305006
HTRA4	2.63901e-05	1258.47	0.000306023
ACOT12	2.65303e-05	796.079	0.000307476
C3orf71	2.67888e-05	857.265	0.000310296
CABIN1	2.70616e-05	408.824	0.000313279
BTBD19	2.71121e-05	1035.47	0.000313687
MAP4K3	2.71654e-05	1228.53	0.000314126
LOC84931	2.72031e-05	886.213	0.000314385
TACR1	2.72955e-05	567.149	0.000315275
TTLL2	2.75358e-05	-1211.41	0.000317514
ZNF322A	2.75342e-05	1268.35	0.000317514
PDHB	2.76823e-05	1221.87	0.000319024
ANP32A	2.7764e-05	678.697	0.000319785
GPATCH2	2.79268e-05	1232.04	0.00032118
ITLN1	2.79321e-05	300.347	0.00032118
NKX2.5	2.79293e-05	275.336	0.00032118
MPDU1	2.79576e-05	745.642	0.000321293
CHAT	2.804e-05	579.141	0.000322059
NAA35	2.81858e-05	369.326	0.000323553
C10orf140	2.82707e-05	516.593	0.000324346
C4orf17	2.8361e-05	800.8	0.000325199
FOXL1	2.85351e-05	487.767	0.000327013
C1orf52	2.86099e-05	868.961	0.000327687
ACSS3	2.88596e-05	620.851	0.00033036
CCDC24	2.88755e-05	638.35	0.00033036
FAM82A1	2.90418e-05	612.658	0.000332078
C1orf131	2.91597e-05	932.272	0.000333239
RABL2A	2.9185e-05	324.379	0.000333343
HN1L	2.92313e-05	797.594	0.000333687
PHF10	2.92946e-05	1226.58	0.000334223
SNORD119	2.97892e-05	595.008	0.000339676
EPHA1	2.98202e-05	633.584	0.000339841
CAPN13	3.04411e-05	-1083.24	0.00034634
FCRL1	3.04884e-05	186.62	0.000346685
STIM2	3.0539e-05	1006.41	0.000347068
CPLX2	3.06673e-05	211.148	0.000348333
CTU2	3.07067e-05	1722.94	0.000348587
FAM98B	3.07473e-05	555.677	0.000348855
DUPD1	3.08583e-05	517.138	0.00034992
RD3	3.08843e-05	752.695	0.000350023
LRP5	3.13932e-05	1103.77	0.000355593
SNORD5	3.15105e-05	405.051	0.000356725
CEL	3.21083e-05	632.532	0.000363291
SLC17A7	3.23666e-05	54.6903	0.000366012
FAM200A	3.24322e-05	742.647	0.000366552
PPP1R2	3.26361e-05	1570.33	0.000368653
KIF15	3.31217e-05	807.623	0.000373932
ALDOC	3.31774e-05	1015.14	0.000374355
JAM3	3.34377e-05	647.529	0.000377085
C1orf105	3.35628e-05	2569.25	0.000378287
CNTN5	3.36028e-05	212.752	0.00037853
THEM5	3.37501e-05	467.776	0.00037998
OR4C15	3.399e-05	627.372	0.000382471
ADCY2	3.40164e-05	979.952	0.000382558
MORC1	3.41447e-05	952.231	0.000383791
TSPAN31	3.41878e-05	121.2	0.000384065
GINS1	3.42472e-05	705.779	0.000384521
SPTY2D1	3.44265e-05	965.821	0.000386323
GALNT13	3.47859e-05	644.293	0.000390143
SH2D4A	3.49414e-05	615.789	0.000391672
OR1E2	3.52398e-05	1269.43	0.000394802
LOC255167	3.53919e-05	701.454	0.000396288
COL4A6	3.55039e-05	1047.42	0.000397326
PTGIS	3.56236e-05	578.799	0.000398448
WASL	3.56779e-05	1030.84	0.000398838
HMGCS2	3.62289e-05	489.517	0.000404776
EIF3J	3.65172e-05	381.397	0.000407776
TRIM60	3.70737e-05	119.717	0.000413539
SAMM50	3.72598e-05	728.573	0.000415389
NIPAL3	3.73061e-05	974.281	0.000415679
DDX59	3.73902e-05	825.549	0.000416389
MEIG1	3.74419e-05	571.011	0.000416513
SCYL3	3.74407e-05	733.046	0.000416513
GPM6B	3.76136e-05	632.629	0.000418196
EDNRB	3.79675e-05	826.98	0.000421674
C8orf74	3.81226e-05	114.506	0.000423167
PKLR	3.85726e-05	946.078	0.00042793
PSME3	3.87842e-05	1047.8	0.000430046
TRANK1	3.88416e-05	933.275	0.000430449
FARSA	3.89112e-05	197.598	0.000430987
C15orf63	3.90372e-05	109.574	0.000432149
FKBP15	3.93844e-05	630.192	0.000435541
NECAB3	3.94073e-05	621.366	0.000435541
TMEM38A	3.94054e-05	700.717	0.000435541
TTTY9B	3.9587e-05	790.429	0.000437292
[truncated: 2,752 more rows]

## Sheet: Significant Genes from DNAseq
gene	pval	NES
ZBTB26	0.0115368	-1.50472
TMEM56-RWDD3	0.00282978	-1.53967
TMEM56	0.00282978	-1.53967
TEX14	0.0192264	-1.60833
RPS6KA6	0.0134959	-1.498
NPAS3	0.0333043	-1.4561
NEU4	0.0454941	-1.43291
MVB12B	0.0224205	-1.48243
MITD1	0.00936003	-1.51156
IL20RA	0.0335052	-1.64175
HTR1E	0.0202438	-1.4859
hsa-mir-6886	0.0346104	-1.45274
hsa-mir-6738	0.00043535	-1.56902
hsa-mir-3669	0.0346104	-1.45297
hsa-mir-517b	0.00522421	-1.52809
hsa-mir-514a-3	0.00522421	-1.52844
hsa-mir-514a-2	0.00522421	-1.52844
HOXD12	0.0424467	-1.44019
GOLM1	0.0333043	-1.45565
FMO3	0.0267741	-1.47054
CSF3	0.0472355	-1.42941
CRYL1	0.00718328	-1.52049
COMMD3-BMI1	0.0352634	-1.45095
COMMD3	0.0352634	-1.45095
ADAMTS4	0.00936003	-1.51077
ZNF705B	0.00549555	-1.48794
WDR82	0.0174341	-1.44971
WDR53	0.0170197	-1.53424
USP45	0.0443434	-1.39852
TNFAIP6	0.0306993	-1.42046
TBC1D2B	0.0452909	-1.39528
STXBP5	0.0498389	-1.38783
PSMA1	0.0358158	-1.41168
PSG2	0.0202788	-1.52214
POLH	0.0445329	-1.39743
NAP1L2	0.0360053	-1.41062
hsa-mir-6841	0.0468069	-1.39312
hsa-mir-648	0.0267197	-1.42876
hsa-mir-103b-1	0.0358158	-1.41212
GSAP	0.0244457	-1.43446
C1QL3	0.0168656	-1.45192
BMPR1A	0.0189502	-1.44755
TTC33	0.0179211	-1.46284
TP73	0.0474383	-1.41004
TMED6	0.0436433	-1.41462
THOP1	0.0208729	-1.45319
SYNGR4	0.0293063	-1.43515
SSBP3	0.0122285	-1.48254
SH2D1B	0.0493359	-1.4065
RNF17	0.00674678	-1.50358
PTHLH	0.00548176	-1.50773
NR1I3	0.0352098	-1.42625
MTX1	0.0263546	-1.44074
MASP2	0.0282522	-1.43742
KCNG4	0.0160236	-1.46874
hsa-mir-34a	0.0111744	-1.48802
GPLD1	0.0495467	-1.40587
CRYBB3	0.0430108	-1.41579
ATF7IP2	0.00379507	-1.51562
ADARB1	0.0364748	-1.42537
ABCB9	0.000210837	-1.53792
PNPLA6	0.0114943	-1.40295
LIPH	0.0292067	-1.37115
ZNF516	0.0179009	-1.38957
ZFAND4	0.0452233	-1.3489
WFDC1	0.0480497	-1.34553
UEVLD	0.0440927	-1.35011
TGM7	0.0303373	-1.36877
SPANXC	0.0212926	-1.38403
SAMD5	0.00584134	-1.41749
PPP1R14A	0.00263803	-1.4288
NTN1	0.0190315	-1.38633
NPS	0.0143207	-1.39557
NCBP1	0.0218579	-1.38335
KLK9	0.00734878	-1.41446
KLK6	0.0217352	-1.42995
KLF17	0.00263803	-1.42869
ITK	0.00150744	-1.43733
HUNK	0.0427737	-1.35112
HSPA1L	0.00847937	-1.41106
hsa-mir-6079	0.0504993	-1.34222
hsa-mir-5047	0.0391935	-1.35679
hsa-mir-4254	0.0403241	-1.35557
hsa-mir-411	0.0143207	-1.3955
GPAA1	0.0408894	-1.35447
GNL2	0.0282646	-1.37318
FEM1C	0.0356133	-1.36144
ETFA	0.0309026	-1.36841
CSMD1	0.0405125	-1.35537
CRISPLD2	0.0463539	-1.34788
A2ML1	0.126354	1.24538
