# Supplementary material for: Cytotoxic lymphocytes-related gene ITK from a systematic CRISPR screen could predict prognosis of ovarian cancer patients with distant metastasis
Source: J Transl Med. 2021 Oct 26;19:447. doi: 10.1186/s12967-021-03119-3 (PMC8549276; doi:10.1186/s12967-021-03119-3)
Supplement: Supplementary file 5 — Additional file 5: Table S4. Key genes correlated with ITK. [file 12967_2021_3119_MOESM5_ESM.xlsx]

## Sheet: Genes_pearson_abs(r)-0.3_join_w
genes	pearson_r_ITK	pvalue	log2FC	adj.pval	KeyGene
GZMA	0.89788	0.00240861	182.833	0.0141292	GZMA
IL21R	0.886915	0.00124462	404.928	0.00818908	IL21R
PDCD1LG2	0.851209	2.12771e-06	1196.43	3.37101e-05	PDCD1LG2
CD27	0.834479	6.70546e-10	1020.64	2.57444e-08	CD27
CD244	0.819164	0.00698466	-693.089	0.0332713	CD244
P2RY8	0.810143	0.0053573	-1523.08	0.0269866	P2RY8
LCK	0.723614	0.000585736	639.033	0.00434	LCK
LAG3	0.67827	0.00535031	604.062	0.0269646	LAG3
BIRC3	0.523321	0.00214268	908.803	0.0128561	BIRC3
CSF3R	0.523212	4.30864e-11	2967.94	2.32462e-09	CSF3R
TNFAIP3	0.520549	0.00188566	1160.44	0.0116061	TNFAIP3
PRRX1	0.482291	0.000175866	214.374	0.0015821	PRRX1
AXL	0.419385	2.61993e-19	1154.97	1.9894e-16	AXL
TNFRSF18	0.414891	0.000332694	631.596	0.00271985	TNFRSF18
TNFSF10	0.403962	3.61011e-06	236.445	5.39464e-05	TNFSF10
NFKBIE	0.384307	7.04406e-09	812.947	2.01138e-07	NFKBIE
NFKBIA	0.383524	0.00155778	697.839	0.0098451	NFKBIA
IFIT2	0.379422	3.95444e-06	514.494	5.85372e-05	IFIT2
SOCS1	0.375415	0.000586167	-744.165	0.00434091	SOCS1
TGFBR2	0.359281	1.42222e-14	696.657	2.51365e-12	TGFBR2
KLF6	0.352246	0.00316498	445.448	0.0176953	KLF6
MCL1	0.334623	0.000240509	625.852	0.00207268	MCL1
CCNB1IP1	-0.303322	9.37672e-16	559.755	2.46463e-13	CCNB1IP1
MSH6	-0.315034	0.00081568	1128.81	0.00571729	MSH6
DACH1	-0.327631	1.8137e-08	637.298	4.6891e-07	DACH1
SMARCD1	-0.369941	0.000150126	1048.27	0.00138084	SMARCD1
TET1	-0.378681	0.000629927	1065.37	0.00460255	TET1
